# Supplementary material for: Bis(benzoato-κ2 O,O′)(2,2′-bipyridine-κ2 N,N′)lead(II) benzoic acid monosolvate
Source: Acta Crystallogr Sect E Struct Rep Online. 2010 Nov 17;66(Pt 12):m1583–4. doi: 10.1107/S1600536810046489 (PMC3011706; doi:10.1107/S1600536810046489)
Supplement: Supplementary file 2 [file e-66-m1583-Isup2.hkl]

# 
# h,k,l, Fc-squared, Fo-squared, sigma(Fo-squared) and status flag 
# 
data_I
_shelx_title ' x in P-1' 
_shelx_refln_list_code          4 
_shelx_F_calc_maximum      397.95 
_exptl_crystal_F_000      1416.00 
_reflns_d_resolution_high  0.7330 
 
loop_ 
 _symmetry_equiv_pos_as_xyz 
 'x, y, z' 
 '-x, -y, -z' 
 
_cell_length_a     9.6298 
_cell_length_b    10.4264 
_cell_length_c    28.7365 
_cell_angle_alpha  84.843 
_cell_angle_beta   88.128 
_cell_angle_gamma  72.619 
 
_shelx_F_squared_multiplier     1.000 
 
loop_ 
 _refln_index_h 
 _refln_index_k 
 _refln_index_l 
 _refln_F_squared_calc 
 _refln_F_squared_meas 
 _refln_F_squared_sigma 
 _refln_observed_status 
   1   0   0     2410.83     2795.16     74.59 o 
   2   0   0    33547.90    33868.07    577.26 o 
   3   0   0    10253.11    10333.04    149.83 o 
   4   0   0    38798.01    39863.66    557.54 o 
   5   0   0    13989.56    14325.44    210.58 o 
   6   0   0    14704.53    15062.50    250.58 o 
   7   0   0     5362.83     5335.29    112.77 o 
   8   0   0     3327.88     3257.99     86.50 o 
   9   0   0     2143.52     2097.74     75.46 o 
  10   0   0      804.45      866.06     63.23 o 
  11   0   0      859.57      866.65     66.66 o 
  12   0   0       11.27      133.42     91.89 o 
 -12   1   0        0.60       22.53     96.77 o 
 -11   1   0      350.79      322.58     58.46 o 
 -10   1   0       85.69      109.59     47.95 o 
  -9   1   0     1914.27     1811.75     72.78 o 
  -8   1   0       96.39      147.86     45.08 o 
  -7   1   0     5951.11     5764.62    119.97 o 
  -6   1   0     4924.01     4868.78     91.17 o 
  -5   1   0     8549.82     8554.46    149.04 o 
  -4   1   0    23830.72    24096.41    383.31 o 
  -3   1   0     5933.24     5999.11    102.72 o 
  -2   1   0    64287.29    62970.99    972.30 o 
  -1   1   0      157.88      189.49     10.59 o 
   0   1   0    93566.80    66196.49   2397.61 o 
   1   1   0     4352.28     4590.13     80.85 o 
   2   1   0     9639.73    10206.53    160.11 o 
   3   1   0     4863.59     5202.34     86.06 o 
   4   1   0    59986.76    60326.76    913.83 o 
   5   1   0     6345.34     5990.21     90.77 o 
   6   1   0     8407.06     8126.30    128.28 o 
   7   1   0     6582.64     6470.46    109.13 o 
   8   1   0     3716.29     3749.72     80.75 o 
   9   1   0     2594.63     2590.13     80.97 o 
  10   1   0      573.17      628.05     52.51 o 
  11   1   0     1847.14     1866.16     81.82 o 
  12   1   0       51.30        1.17     67.22 o 
 -11   2   0      119.41       46.66     69.72 o 
 -10   2   0        2.01       55.69     53.71 o 
  -9   2   0      738.97      777.82     58.57 o 
  -8   2   0      143.52      193.58     48.93 o 
  -7   2   0     1234.46     1385.40     57.46 o 
  -6   2   0     2000.58     1977.34     61.04 o 
  -5   2   0     5184.48     5072.20     91.29 o 
  -4   2   0    12628.64    12887.09    197.57 o 
  -3   2   0     4333.38     4592.52     84.99 o 
  -2   2   0    14337.62    14469.02    210.57 o 
  -1   2   0     3407.93     3796.51     56.38 o 
   0   2   0     3040.70     2884.47     67.77 o 
   1   2   0     1511.34     1314.58     34.13 o 
   2   2   0    69668.46    69081.77    964.85 o 
   3   2   0     2552.21     2726.35     50.44 o 
   4   2   0    34206.23    34933.92    459.18 o 
   5   2   0     2196.41     1946.07     36.91 o 
   6   2   0    11719.42    11819.51    166.37 o 
   7   2   0     7099.79     6907.86    106.85 o 
   8   2   0     3801.01     3849.03     74.09 o 
   9   2   0     3693.78     3649.14     75.85 o 
  10   2   0      495.63      586.58     45.04 o 
  11   2   0     1637.46     1733.44     78.98 o 
  12   2   0       11.65       77.90    110.37 o 
 -11   3   0        3.95       55.36    141.49 o 
 -10   3   0       62.90      120.73     57.01 o 
  -9   3   0       23.70       -2.32     46.46 o 
  -8   3   0        4.76       52.04     41.11 o 
  -7   3   0      167.28      204.47     41.02 o 
  -6   3   0      135.10      121.79     33.82 o 
  -5   3   0     2072.45     2094.53     62.51 o 
  -4   3   0     3480.33     3694.82     63.14 o 
  -3   3   0      514.90      651.28     32.60 o 
  -2   3   0      671.37      594.26     27.39 o 
  -1   3   0     1551.35     1597.57     47.95 o 
   0   3   0    11887.58    11790.08    246.18 o 
   1   3   0     1467.55     1656.46     46.85 o 
   2   3   0    14133.87    14584.21    306.03 o 
   3   3   0     1560.10     1627.13     31.53 o 
   4   3   0    22238.97    22629.45    262.13 o 
   5   3   0    10371.20    11204.24    147.05 o 
   6   3   0     9255.80     9366.00    125.54 o 
   7   3   0     5672.06     5726.04     81.16 o 
   8   3   0     3982.48     3998.18     68.61 o 
   9   3   0     3373.57     3358.46     65.54 o 
  10   3   0      330.46      347.51     38.61 o 
  11   3   0      997.47     1090.95     61.27 o 
  12   3   0       50.36       61.70    107.51 o 
 -10   4   0       30.45       86.17     75.04 o 
  -9   4   0       32.62      100.60     54.02 o 
  -8   4   0      132.96      151.24     49.29 o 
  -7   4   0      170.45      156.96     43.70 o 
  -6   4   0      258.97      260.30     39.79 o 
  -5   4   0      262.13      287.16     38.16 o 
  -4   4   0      606.02      704.72     32.39 o 
  -3   4   0       11.97       16.68     16.64 o 
  -2   4   0     1059.76     1139.17     38.73 o 
  -1   4   0      315.65      342.00     25.81 o 
   0   4   0     2233.78     2213.94     89.20 o 
   1   4   0     1314.01     1455.76     65.04 o 
   2   4   0      298.43      376.50     36.57 o 
   3   4   0     1946.56     2092.39     41.85 o 
   4   4   0     6443.00     6604.41     83.77 o 
   5   4   0     3172.84     3311.33     49.00 o 
   6   4   0     4533.05     4735.54     66.72 o 
   7   4   0     1441.97     1498.38     34.22 o 
   8   4   0     2076.99     2173.86     43.84 o 
   9   4   0     2160.65     2237.67     54.58 o 
  10   4   0      146.78      141.85     40.95 o 
  11   4   0      963.14      990.38     63.94 o 
 -10   5   0       18.15      -58.93    116.11 o 
  -9   5   0      185.30      252.37     69.17 o 
  -8   5   0      557.86      596.93     68.65 o 
  -7   5   0      420.71      480.33     62.65 o 
  -6   5   0      443.88      432.66     42.27 o 
  -5   5   0      512.55      538.27     42.00 o 
  -4   5   0      670.92      628.63     61.25 o 
  -3   5   0      318.04      322.62     30.22 o 
  -2   5   0     1140.77     1133.12     53.49 o 
  -1   5   0      155.34      187.62     24.66 o 
   0   5   0     2079.74     2163.29     56.93 o 
   1   5   0       64.57       51.41     18.58 o 
   2   5   0     1035.18     1198.27     42.69 o 
   3   5   0     1779.79     1968.87     58.47 o 
   4   5   0     1311.75     1383.23     35.25 o 
   5   5   0      136.24      238.15     18.57 o 
   6   5   0      324.30      336.86     18.89 o 
   7   5   0      598.78      632.49     36.62 o 
   8   5   0      838.80      861.99     41.68 o 
   9   5   0      536.18      561.07     39.34 o 
  10   5   0      260.18      326.30     43.93 o 
  11   5   0      362.50      424.22     73.73 o 
  -9   6   0      743.09      821.78    130.72 o 
  -8   6   0      221.76      176.44     65.08 o 
  -7   6   0     1016.00     1101.50     65.11 o 
  -6   6   0      340.07      345.87     48.43 o 
  -5   6   0     1924.41     1864.72     91.68 o 
  -4   6   0     6970.35     6858.43    245.06 o 
  -3   6   0     2329.00     2386.00     82.45 o 
  -2   6   0     3890.59     3660.23    117.19 o 
  -1   6   0      128.05      156.43     43.26 o 
   0   6   0     1305.03     1373.84     64.33 o 
   1   6   0      149.49      165.60     25.17 o 
   2   6   0     1534.60     1329.01     66.82 o 
   3   6   0      200.60      277.67     29.59 o 
   4   6   0      345.29      437.86     31.89 o 
   5   6   0        1.92       44.49     20.16 o 
   6   6   0      224.13      229.85     29.92 o 
   7   6   0      179.03      238.55     29.39 o 
   8   6   0      114.34       99.60     30.64 o 
   9   6   0      139.78      157.62     55.75 o 
  10   6   0       47.27       85.21     37.26 o 
  11   6   0       28.29      170.62     55.12 o 
  12   6   0        2.18      -30.76    106.12 o 
  -8   7   0      178.51      272.25     75.62 o 
  -7   7   0     1140.39     1276.48    143.18 o 
  -6   7   0     1137.35     1139.66    140.07 o 
  -5   7   0     1902.52     1994.19     91.37 o 
  -4   7   0     5030.67     4952.64    137.61 o 
  -3   7   0     3666.59     3628.10    257.72 o 
  -2   7   0     6024.13     5370.46    129.71 o 
  -1   7   0      478.80      698.35     90.32 o 
   0   7   0     6891.96     7069.69    140.26 o 
   1   7   0      366.49      460.41     44.06 o 
   2   7   0     8681.20     8141.85    175.66 o 
   3   7   0      348.87      428.65     38.47 o 
   4   7   0     3466.45     3516.84    177.89 o 
   5   7   0        7.15       16.96     28.70 o 
   6   7   0     2535.96     2495.74     76.42 o 
   7   7   0      405.01      432.02     36.22 o 
   8   7   0     1822.29     1639.28     61.07 o 
   9   7   0      408.87      404.84     42.52 o 
  10   7   0       60.62      155.58     48.68 o 
  11   7   0        7.53      -54.40     54.40 o 
  12   7   0        3.67       -7.69    107.65 o 
  -8   8   0       51.99     -105.99    105.99 o 
  -7   8   0     1151.61     1261.32    134.08 o 
  -6   8   0      936.90      836.51     81.07 o 
  -5   8   0     2306.26     2374.66    103.42 o 
  -4   8   0     3164.88     2955.60    108.03 o 
  -3   8   0     2170.83     2172.70     87.95 o 
  -2   8   0     6123.11     6579.33    233.11 o 
  -1   8   0      700.02      774.52     53.61 o 
   0   8   0     8979.72     9315.78    209.73 o 
   1   8   0     1134.62     1254.54     63.75 o 
   2   8   0    13063.88    12634.18    259.14 o 
   3   8   0       79.10       87.98     50.90 o 
   4   8   0     9411.17     9202.37    234.54 o 
   5   8   0       33.52      -14.49     42.73 o 
   6   8   0     5703.26     5306.08    127.82 o 
   7   8   0     1338.47     1321.93     61.13 o 
   8   8   0      932.80     1094.19     60.56 o 
   9   8   0      499.20      559.84     94.56 o 
  10   8   0      621.42      641.88     77.03 o 
  11   8   0      100.66      137.34     56.03 o 
  12   8   0       65.94       67.53     88.38 o 
  -7   9   0      956.44      793.77    306.81 o 
  -6   9   0      413.52      323.48    102.46 o 
  -5   9   0     2106.93     1826.82    191.47 o 
  -4   9   0     1231.88     1229.46    121.72 o 
  -3   9   0     1785.05     1858.82    210.69 o 
  -2   9   0     6557.64     6672.72    228.30 o 
  -1   9   0     2684.81     2861.30    116.48 o 
   0   9   0    11135.71    11491.00    242.18 o 
   1   9   0      670.24      734.31     59.17 o 
   2   9   0     9567.44     9551.44    251.35 o 
   3   9   0      204.11      257.09     59.01 o 
   4   9   0    11309.33    10718.62    329.98 o 
   5   9   0      217.40      196.50     55.87 o 
   6   9   0     4996.29     4730.83    124.98 o 
   7   9   0     1133.94     1145.17     64.54 o 
   8   9   0     2521.70     2551.43    116.56 o 
   9   9   0      387.90      429.08     69.66 o 
  10   9   0      570.13      553.13     86.51 o 
  11   9   0      353.06      212.87     76.72 o 
  12   9   0      110.14      172.58     99.77 o 
  -6  10   0      192.15      177.23    266.83 o 
  -5  10   0      934.60      912.87    143.03 o 
  -4  10   0      478.77      512.27    111.59 o 
  -3  10   0     1325.77     1549.29    237.61 o 
  -2  10   0     2768.64     2665.80    121.72 o 
  -1  10   0     1149.67     1201.49     88.32 o 
   0  10   0     5581.26     5773.95    187.39 o 
   1  10   0      717.60      844.58    143.48 o 
   2  10   0     7526.60     6887.10    202.44 o 
   3  10   0       88.71      127.25     66.43 o 
   4  10   0     7428.07     7045.58    209.07 o 
   5  10   0      650.42      603.48     74.35 o 
   6  10   0     2677.99     2580.88     97.07 o 
   7  10   0      171.46      242.19     66.99 o 
   8  10   0     2245.19     2233.50    113.92 o 
   9  10   0      571.46      548.50     82.80 o 
  10  10   0      489.11      502.06     85.36 o 
  11  10   0      394.67      551.13     92.03 o 
  -4  11   0      188.77      127.83    239.15 o 
  -3  11   0      949.76     1103.11    127.47 o 
  -2  11   0      930.30     1055.93    115.54 o 
  -1  11   0      448.72      457.51     98.41 o 
   0  11   0     1963.03     2228.59    143.94 o 
   1  11   0      346.70      428.83     72.54 o 
   2  11   0     5085.15     4953.80    233.48 o 
   3  11   0       33.70      -24.93     62.93 o 
   4  11   0     3377.39     3521.42    306.93 o 
   5  11   0      183.80       33.48     90.18 o 
   6  11   0     3263.43     3199.92    196.58 o 
   7  11   0      391.67      338.25     81.38 o 
   8  11   0     1372.92     1355.26    122.80 o 
   9  11   0      584.09      458.78     88.28 o 
  10  11   0      393.74      433.72    133.40 o 
  -3  12   0      186.17      243.17    107.43 o 
  -2  12   0      193.70      176.86    156.87 o 
  -1  12   0      362.14      248.42     99.60 o 
   0  12   0      996.25     1006.15    217.62 o 
   1  12   0      166.76      223.31    101.37 o 
   2  12   0     1993.38     1987.69    116.30 o 
   3  12   0       23.81       63.40     67.84 o 
   4  12   0     1675.36     1614.22    123.47 o 
   5  12   0      203.92      200.62     78.39 o 
   6  12   0     1901.86     2110.76    225.28 o 
   7  12   0      178.43      168.89     86.89 o 
   8  12   0      763.32      815.91     99.08 o 
   9  12   0      371.35      328.89     93.56 o 
  -1  13   0       69.05      166.09    155.33 o 
   0  13   0      256.69      271.02    107.01 o 
   1  13   0        2.84      120.02    102.15 o 
   2  13   0      424.58      470.29    117.54 o 
   3  13   0        0.41       92.73     80.01 o 
   4  13   0      733.85      770.03     96.66 o 
   5  13   0       88.06       54.27     83.67 o 
   6  13   0      643.52      799.03    103.80 o 
   7  13   0      188.68      223.40     92.62 o 
   8  13   0      314.44      233.06    120.58 o 
   2  14   0        5.16      -34.81    110.57 o 
   3  14   0        0.35       90.74    119.96 o 
   4  14   0       60.62      172.75     85.82 o 
   5  14   0       12.85      209.81     89.23 o 
  -5 -14   1     1025.33      632.55    137.73 o 
  -4 -14   1        0.18      -43.60     86.60 o 
  -3 -14   1      989.81     1125.54    107.10 o 
  -8 -13   1       56.60     -109.95    113.86 o 
  -7 -13   1      797.18      850.34    110.48 o 
  -6 -13   1       28.26       37.91     83.98 o 
  -5 -13   1     1128.91     1026.38    105.37 o 
  -4 -13   1        1.30      -57.89     77.08 o 
  -3 -13   1     1460.79     1517.37    112.50 o 
  -2 -13   1      109.04      216.51    105.99 o 
  -1 -13   1     1571.61     1564.99    243.76 o 
   0 -13   1      246.36      529.10    114.26 o 
   1 -13   1      781.76      896.60    203.00 o 
  -9 -12   1      175.66      212.77    145.12 o 
  -8 -12   1        4.23       86.55     82.12 o 
  -7 -12   1      337.69      247.54     85.81 o 
  -6 -12   1       10.27       15.22     76.80 o 
  -5 -12   1      914.90      867.15    112.68 o 
  -4 -12   1      109.40       62.50     76.13 o 
  -3 -12   1     1257.85     1244.82    107.45 o 
  -2 -12   1       83.02       80.95     71.69 o 
  -1 -12   1     1049.55      865.29    117.31 o 
   0 -12   1      151.70      309.74     99.98 o 
   1 -12   1      962.87     1003.36    125.56 o 
   2 -12   1      403.21      447.53    184.55 o 
   3 -12   1      387.57      459.84    178.40 o 
 -10 -11   1       20.79        0.87     82.47 o 
  -9 -11   1       86.14      140.04     77.93 o 
  -8 -11   1        7.66       63.36     74.74 o 
  -7 -11   1       20.68       15.70     67.41 o 
  -6 -11   1        3.97        2.44     51.61 o 
  -5 -11   1      458.89      459.25     80.33 o 
  -4 -11   1       96.21      181.59     72.12 o 
  -3 -11   1      418.78      312.49     73.89 o 
  -2 -11   1       46.77      182.27     86.81 o 
  -1 -11   1      993.86     1102.51    139.24 o 
   0 -11   1      230.60      226.78     94.11 o 
   1 -11   1      970.11     1056.68    119.77 o 
   2 -11   1      244.18      286.05     97.25 o 
   3 -11   1      209.32      228.00    104.55 o 
   4 -11   1      389.56      514.23    116.73 o 
 -11 -10   1        2.87       53.57     79.98 o 
 -10 -10   1      222.43      307.57     80.42 o 
  -9 -10   1        1.57      -62.23     62.23 o 
  -8 -10   1       75.51       69.74     66.37 o 
  -7 -10   1       22.26      -12.64     45.73 o 
  -6 -10   1       68.45       84.75     47.56 o 
  -5 -10   1      113.15       30.21     59.92 o 
  -4 -10   1       22.05       76.54     98.32 o 
  -3 -10   1       73.22      106.73     66.84 o 
  -2 -10   1       81.13      138.77    111.93 o 
  -1 -10   1      272.26      355.48    101.91 o 
   0 -10   1       15.12      187.61     52.29 o 
   1 -10   1     1023.44      991.40     82.72 o 
   2 -10   1       97.66      310.99     71.83 o 
   3 -10   1      284.20      209.16    109.96 o 
   4 -10   1       35.22       60.53     99.75 o 
   5 -10   1      337.21      546.18    116.03 o 
   6 -10   1      125.25      218.56    239.91 o 
 -12  -9   1      228.30      316.96     79.15 o 
 -11  -9   1       76.38      142.42     72.71 o 
 -10  -9   1      596.79      577.09     79.38 o 
  -9  -9   1      194.25      205.83     66.52 o 
  -8  -9   1      589.06      624.55     56.07 o 
  -7  -9   1      678.25      726.87     57.84 o 
  -6  -9   1      451.68      463.93     49.66 o 
  -5  -9   1     1437.03     1580.70     87.90 o 
  -4  -9   1      407.49      476.09     66.23 o 
  -3  -9   1     1387.06     1353.23     86.43 o 
  -2  -9   1       83.90      150.99     59.74 o 
  -1  -9   1      180.45      235.63     49.46 o 
   0  -9   1       64.34      236.96     49.25 o 
   1  -9   1       64.38      136.61     65.19 o 
   2  -9   1        5.77      106.17     58.06 o 
   3  -9   1       17.61      -56.51     61.33 o 
   4  -9   1        0.46        4.33     82.65 o 
   5  -9   1      173.38      -98.45    129.95 o 
   6  -9   1        2.60       44.44    136.87 o 
   7  -9   1       55.51       39.46    133.80 o 
 -12  -8   1      456.10      536.56     91.50 o 
 -11  -8   1      155.86      110.80     59.47 o 
 -10  -8   1      874.49     1049.30     82.23 o 
  -9  -8   1      888.86     1088.43     64.33 o 
  -8  -8   1     1931.50     2016.12     84.16 o 
  -7  -8   1     3240.19     3319.76     97.07 o 
  -6  -8   1     1946.16     1923.23     72.10 o 
  -5  -8   1     6854.32     6670.97    184.32 o 
  -4  -8   1      211.91      370.37     54.19 o 
  -3  -8   1     6115.94     5353.42    196.57 o 
  -2  -8   1      123.67      219.11     43.03 o 
  -1  -8   1     5189.02     5200.19    277.03 o 
   0  -8   1      219.10      336.72     45.17 o 
   1  -8   1     3112.11     3152.81    115.02 o 
   2  -8   1     1149.37     1302.33     67.98 o 
   3  -8   1      329.18      374.70     62.90 o 
   4  -8   1      340.49      300.29     59.34 o 
   5  -8   1        0.81      -16.39     70.81 o 
   6  -8   1      149.90      113.41     64.98 o 
   7  -8   1       15.34      -14.96     71.60 o 
   8  -8   1        1.11      -14.12    108.17 o 
 -12  -7   1      705.39      885.57     97.11 o 
 -11  -7   1      252.94      211.56     75.96 o 
 -10  -7   1     1356.92     1449.36    119.87 o 
  -9  -7   1     1647.20     1754.89     63.96 o 
  -8  -7   1     4990.91     4907.14    107.47 o 
  -7  -7   1     3274.82     3227.62     79.90 o 
  -6  -7   1     3188.06     3312.19     90.51 o 
  -5  -7   1    11528.27    11255.52    221.73 o 
  -4  -7   1      651.46      669.95     59.58 o 
  -3  -7   1    17112.94    14982.92    290.94 o 
  -2  -7   1      276.71      243.32     36.89 o 
  -1  -7   1    16237.68    16945.15    350.38 o 
   0  -7   1      978.46     1093.48     47.18 o 
   1  -7   1     4871.58     4933.15    166.34 o 
   2  -7   1      349.65      430.06     43.50 o 
   3  -7   1     1407.18     1400.63     68.44 o 
   4  -7   1     1463.18     1598.81     77.62 o 
   5  -7   1     1068.75     1027.55     74.26 o 
   6  -7   1      514.87      627.73     68.81 o 
   7  -7   1       61.83      120.78     75.03 o 
   8  -7   1      170.38       47.67     72.43 o 
 -12  -6   1      883.47     1018.29     99.29 o 
 -11  -6   1      233.95      296.99     72.47 o 
 -10  -6   1     2107.26     2158.75     71.07 o 
  -9  -6   1     3021.77     3031.54    101.84 o 
  -8  -6   1     2417.38     2498.79     70.08 o 
  -7  -6   1     8426.90     8277.34    152.77 o 
  -6  -6   1     4375.50     4256.00     90.40 o 
  -5  -6   1    14412.19    14371.54    269.87 o 
  -4  -6   1     4679.88     4658.43    105.90 o 
  -3  -6   1    27382.36    26476.11    432.49 o 
  -2  -6   1      200.65      150.05     21.25 o 
  -1  -6   1    29390.97    28599.10    575.79 o 
   0  -6   1      531.18      602.12     35.45 o 
   1  -6   1    20292.57    20795.28    450.58 o 
   2  -6   1     1957.30     1991.57     62.06 o 
   3  -6   1     8924.28     8396.39    184.65 o 
   4  -6   1     3297.47     3078.29    101.48 o 
   5  -6   1     1933.53     1857.27    132.81 o 
   6  -6   1      814.33      905.54     84.57 o 
   7  -6   1      337.83      367.63     53.18 o 
   8  -6   1      818.84      915.89     83.08 o 
   9  -6   1        0.51       53.65     97.82 o 
 -12  -5   1      563.85      693.39     87.90 o 
 -11  -5   1      252.46      326.39     55.45 o 
 -10  -5   1     1714.48     1822.60     72.89 o 
  -9  -5   1     2018.35     2090.35     81.85 o 
  -8  -5   1     2324.91     2246.40     62.60 o 
  -7  -5   1     6671.62     6660.67    115.85 o 
  -6  -5   1     3255.58     2996.09     62.09 o 
  -5  -5   1    18919.31    18633.71    255.15 o 
  -4  -5   1     4740.31     4758.23     80.82 o 
  -3  -5   1    33428.68    33977.09    615.94 o 
  -2  -5   1       41.43      109.28     18.62 o 
  -1  -5   1    27332.67    25823.18    421.47 o 
   0  -5   1     1146.96     1267.71     83.55 o 
   1  -5   1    47541.29    46635.97   1900.48 o 
   2  -5   1     4198.34     4197.29     89.89 o 
   3  -5   1    19671.27    18589.64    314.62 o 
   4  -5   1     6502.37     6321.11    115.71 o 
   5  -5   1     3343.69     3422.72     94.68 o 
   6  -5   1     3339.79     3068.83     78.74 o 
   7  -5   1     1526.46     1566.15     74.46 o 
   8  -5   1     1928.26     1818.77     95.67 o 
   9  -5   1       60.02       58.30     66.87 o 
  10  -5   1      529.04      533.66    169.17 o 
 -12  -4   1      323.46      414.52     79.79 o 
 -11  -4   1      143.54      137.14     48.14 o 
 -10  -4   1     1786.88     1675.34     64.59 o 
  -9  -4   1     1236.03     1191.73     46.42 o 
  -8  -4   1     3110.42     3027.03     61.46 o 
  -7  -4   1     5598.08     5606.64     74.76 o 
  -6  -4   1     1272.05     1246.33     29.30 o 
  -5  -4   1    15063.78    15562.50    195.99 o 
  -4  -4   1     7644.28     7872.59    113.52 o 
  -3  -4   1    30232.74    31181.41    505.79 o 
  -2  -4   1     1521.28     1543.77     47.98 o 
  -1  -4   1    55492.06    50695.24    804.88 o 
   0  -4   1       38.02       51.86     18.09 o 
   1  -4   1    53208.50    51008.72   1388.86 o 
   2  -4   1     3474.77     3469.53     67.51 o 
   3  -4   1    24157.63    23179.80    314.88 o 
   4  -4   1     5977.05     5830.66     94.11 o 
   5  -4   1     6447.25     6466.22    115.06 o 
   6  -4   1     5477.10     5362.84    120.27 o 
   7  -4   1     3287.66     3167.15     94.18 o 
   8  -4   1     2441.41     2554.72     95.84 o 
   9  -4   1      112.72       96.10     52.03 o 
  10  -4   1      616.93      723.98    107.43 o 
 -12  -3   1       59.26       -3.03     57.40 o 
 -11  -3   1        4.24       51.98     40.90 o 
 -10  -3   1      608.46      592.86     47.69 o 
  -9  -3   1      288.20      316.05     30.65 o 
  -8  -3   1     1244.26     1289.90     37.31 o 
  -7  -3   1     1957.54     2053.65     44.06 o 
  -6  -3   1     1006.92      926.96     25.26 o 
  -5  -3   1    15131.90    15365.65    197.28 o 
  -4  -3   1     6059.28     6285.02     79.49 o 
  -3  -3   1    25674.00    27374.65    393.49 o 
  -2  -3   1       99.36       95.53     11.99 o 
  -1  -3   1    30496.56    29121.57    601.01 o 
   0  -3   1      991.31     1070.57     34.89 o 
   1  -3   1    31152.24    30056.41    477.37 o 
   2  -3   1     4342.84     4474.48     69.89 o 
   3  -3   1    29769.39    28964.37    385.35 o 
   4  -3   1     5628.93     5496.95     86.24 o 
   5  -3   1    12875.50    12529.18    221.98 o 
   6  -3   1     7133.44     6886.95    140.16 o 
   7  -3   1     3345.47     3304.30    131.27 o 
   8  -3   1     4184.03     4214.02    111.14 o 
   9  -3   1      466.28      530.22     62.95 o 
  10  -3   1     1453.71     1464.68     96.95 o 
  11  -3   1       65.33      -43.53     90.18 o 
 -12  -2   1        1.11      -14.05     70.83 o 
 -11  -2   1       12.25      -34.65     46.26 o 
 -10  -2   1       31.31       20.37     30.88 o 
  -9  -2   1      279.10      269.13     30.91 o 
  -8  -2   1      116.74      101.62     27.26 o 
  -7  -2   1      155.61      213.82     20.17 o 
  -6  -2   1      383.33      373.11     19.34 o 
  -5  -2   1    13247.79    14467.35    174.89 o 
  -4  -2   1     1813.90     1888.94     33.28 o 
  -3  -2   1    17432.17    17732.25    276.27 o 
  -2  -2   1       76.40      118.88      9.14 o 
  -1  -2   1    28423.08    28863.80    591.77 o 
   0  -2   1     1017.84     1011.95     56.90 o 
   1  -2   1    29271.78    27938.76    395.89 o 
   2  -2   1      306.43      335.39     13.22 o 
   3  -2   1    37463.31    37477.07    540.08 o 
   4  -2   1     9822.92     9936.52    156.33 o 
   5  -2   1    13633.19    13489.57    209.71 o 
   6  -2   1     4391.90     4274.37     96.52 o 
   7  -2   1     3294.92     3295.21     87.68 o 
   8  -2   1     4714.97     4618.69    163.36 o 
   9  -2   1     1057.56     1155.57     80.18 o 
  10  -2   1     1256.15     1320.13     74.89 o 
  11  -2   1       59.09      -58.58     64.79 o 
 -12  -1   1       76.68      174.88     80.57 o 
 -11  -1   1        3.85      -28.59     49.58 o 
 -10  -1   1      125.14      131.20     47.78 o 
  -9  -1   1      127.02      162.45     39.59 o 
  -8  -1   1       33.46       59.51     28.54 o 
  -7  -1   1      382.95      374.77     26.72 o 
  -6  -1   1     2276.93     2450.48     52.18 o 
  -5  -1   1      580.98      580.76     20.38 o 
  -4  -1   1      689.14      761.83     23.17 o 
  -3  -1   1     1256.06     1267.18     27.71 o 
  -2  -1   1       56.56       98.21     14.13 o 
  -1  -1   1    21644.60    22597.14    522.15 o 
   0  -1   1      140.83      287.59     19.99 o 
   1  -1   1     8078.49     8439.47    173.57 o 
   2  -1   1      742.40      772.61     20.08 o 
   3  -1   1     8035.90     7421.55    115.54 o 
   4  -1   1     3662.16     3594.67     65.49 o 
   5  -1   1     7035.17     6922.45    115.53 o 
   6  -1   1     2284.04     2237.63     55.59 o 
   7  -1   1     4051.07     3859.34     97.59 o 
   8  -1   1     3912.29     3719.38    115.74 o 
   9  -1   1     1035.44     1095.97     86.84 o 
  10  -1   1      781.63      811.03    103.86 o 
  11  -1   1      106.22      227.77     68.00 o 
  12  -1   1      395.50      588.70    112.55 o 
 -12   0   1      287.39      553.38     99.76 o 
 -11   0   1       21.30       89.20     53.47 o 
 -10   0   1      456.45      580.36     55.03 o 
  -9   0   1      550.23      608.79     49.06 o 
  -8   0   1      312.93      301.57     38.90 o 
  -7   0   1      392.34      385.29     36.73 o 
  -6   0   1       30.34       70.38     18.38 o 
  -5   0   1     3758.54     3831.91     67.53 o 
  -4   0   1     1790.56     1823.44     37.85 o 
  -3   0   1      382.36      447.65     28.10 o 
  -2   0   1      171.98      215.70     17.54 o 
  -1   0   1     1437.63     1730.56     72.28 o 
   0   0   1        6.70       -1.54      1.54 o 
   1   0   1     3593.17     3829.18    105.48 o 
   2   0   1      167.55      295.58     14.69 o 
   3   0   1      223.47      267.79     18.60 o 
   4   0   1      467.02      425.11     18.34 o 
   5   0   1       50.15       80.13     16.26 o 
   6   0   1      175.64      112.86     21.15 o 
   7   0   1      362.92      317.60     28.67 o 
   8   0   1      142.38      111.65     35.19 o 
   9   0   1      204.65      253.24     42.86 o 
  10   0   1      439.33      574.31     58.20 o 
  11   0   1       55.22       88.14     63.31 o 
  12   0   1      350.71      456.84    109.96 o 
 -12   1   1      510.13      656.79    131.49 o 
 -11   1   1      198.06      218.08     78.31 o 
 -10   1   1      879.91      933.21     64.25 o 
  -9   1   1      486.41      563.69     51.54 o 
  -8   1   1     3246.27     2998.47     91.61 o 
  -7   1   1     3756.33     3423.74     86.84 o 
  -6   1   1     2642.35     2682.33     76.83 o 
  -5   1   1     6970.73     7076.33    126.09 o 
  -4   1   1     4151.54     4155.68     93.48 o 
  -3   1   1    12573.66    12960.86    209.15 o 
  -2   1   1     3191.21     3187.10     65.29 o 
  -1   1   1    26464.35    26974.34    644.86 o 
   0   1   1        1.71      123.03     10.77 o 
   1   1   1    23961.88    24567.21    614.86 o 
   2   1   1        8.62       42.72     10.27 o 
   3   1   1      588.69      670.52     19.42 o 
   4   1   1        5.32        0.42      8.09 o 
   5   1   1     1353.44     1604.76     36.93 o 
   6   1   1     3446.18     3596.82     66.80 o 
   7   1   1        6.56        7.52     19.68 o 
   8   1   1       81.78       34.35     30.27 o 
   9   1   1       27.49       43.18     36.77 o 
  10   1   1      120.56       74.00     41.19 o 
  11   1   1       10.86      -17.06     56.64 o 
  12   1   1       84.55       75.32     76.80 o 
 -11   2   1       58.42       25.98     58.13 o 
 -10   2   1     1254.59     1297.07     94.95 o 
  -9   2   1       54.42      131.18     47.58 o 
  -8   2   1     5139.03     4911.14    118.28 o 
  -7   2   1     1768.37     1696.42     67.97 o 
  -6   2   1     4721.25     4586.48    112.23 o 
  -5   2   1     6669.79     6394.66    109.57 o 
  -4   2   1     7337.07     7481.04    131.59 o 
  -3   2   1    24851.95    25464.00    403.56 o 
  -2   2   1     4034.69     4017.69     63.63 o 
  -1   2   1    16733.50    16729.52    288.62 o 
   0   2   1     3280.57     3192.83    141.34 o 
   1   2   1    19662.52    19677.96    400.38 o 
   2   2   1     1235.35     1284.53     30.47 o 
   3   2   1     6269.18     6618.18    189.75 o 
   4   2   1      329.35      408.25     19.04 o 
   5   2   1     3470.70     3700.40     55.95 o 
   6   2   1      554.47      571.98     21.39 o 
   7   2   1      389.57      395.00     28.28 o 
   8   2   1       33.34       13.18     25.07 o 
   9   2   1      226.14      204.47     29.61 o 
  10   2   1       10.47       16.67     37.71 o 
  11   2   1       13.18      -31.72     39.95 o 
  12   2   1        5.21      -75.78     99.98 o 
 -11   3   1        0.53        8.68     90.11 o 
 -10   3   1     1124.25     1192.70     79.43 o 
  -9   3   1      450.54      517.26     58.30 o 
  -8   3   1     5496.19     5348.03    128.93 o 
  -7   3   1     1636.23     1676.60     66.16 o 
  -6   3   1     6049.08     6062.02    127.52 o 
  -5   3   1     6633.04     6432.40    128.20 o 
  -4   3   1    11839.62    11727.43    165.54 o 
  -3   3   1    20181.91    20310.25    273.89 o 
  -2   3   1     7121.97     7637.04    118.61 o 
  -1   3   1    39620.42    36524.93    753.50 o 
   0   3   1      160.43      204.42     19.52 o 
   1   3   1    46026.52    45926.96   1370.26 o 
   2   3   1        2.71        0.30      9.10 o 
   3   3   1    19392.91    19627.17    266.42 o 
   4   3   1     1621.14     1611.72     30.23 o 
   5   3   1     9649.56     9708.81    125.85 o 
   6   3   1      454.60      450.88     22.92 o 
   7   3   1     3015.62     3062.07     54.56 o 
   8   3   1     1940.33     1889.61     40.63 o 
   9   3   1      638.28      755.73     35.08 o 
  10   3   1      701.15      690.73     41.18 o 
  11   3   1       18.45       31.17     67.70 o 
  12   3   1      128.01       21.53    143.03 o 
 -10   4   1      650.78      587.41     92.22 o 
  -9   4   1      209.72      293.97     68.03 o 
  -8   4   1     3819.11     3798.27    124.08 o 
  -7   4   1     1185.69     1310.53     65.91 o 
  -6   4   1     8250.44     8234.60    165.56 o 
  -5   4   1     6781.14     6867.73    120.57 o 
  -4   4   1    10778.80    10480.80    167.44 o 
  -3   4   1    23873.23    23840.66    349.41 o 
  -2   4   1     6213.93     6157.90    102.38 o 
  -1   4   1    48119.61    44932.90    941.19 o 
   0   4   1     3115.47     2977.72     71.92 o 
   1   4   1    43665.68    41712.71    664.95 o 
   2   4   1     1849.58     1941.37     61.78 o 
   3   4   1    54905.20    54965.99    789.64 o 
   4   4   1     2116.12     2072.51     44.29 o 
   5   4   1    20323.14    20676.84    242.68 o 
   6   4   1     1695.98     1627.50     32.98 o 
   7   4   1     4324.35     4472.73     62.80 o 
   8   4   1     3158.73     3211.70     52.55 o 
   9   4   1      988.72     1059.10     36.72 o 
  10   4   1     1599.96     1585.10     58.11 o 
  11   4   1       68.38      135.58     57.51 o 
 -10   5   1      679.55      642.63    116.22 o 
  -9   5   1        1.73       73.78     64.51 o 
  -8   5   1     1747.90     1727.69     92.87 o 
  -7   5   1      987.95      933.50     69.56 o 
  -6   5   1     4712.98     4550.18    106.28 o 
  -5   5   1     6860.48     6508.82    131.67 o 
  -4   5   1     7396.56     7032.18    136.69 o 
  -3   5   1    17045.16    16755.03    255.36 o 
  -2   5   1     5516.50     5423.34    112.66 o 
  -1   5   1    23793.71    23037.81    628.87 o 
   0   5   1     1666.11     1659.84     43.51 o 
   1   5   1    53299.12    49987.27    888.78 o 
   2   5   1        0.70       12.24     13.53 o 
   3   5   1    31013.01    30277.99    542.91 o 
   4   5   1     1991.21     2024.12     42.75 o 
   5   5   1    27868.77    28339.51    356.19 o 
   6   5   1     4125.67     4230.43     62.28 o 
   7   5   1     7247.89     7361.16    107.52 o 
   8   5   1     1445.58     1540.45     47.98 o 
   9   5   1     1000.64      999.19     43.55 o 
  10   5   1     1390.53     1353.17     54.64 o 
  11   5   1      406.93      481.54     85.35 o 
  -9   6   1        1.45       72.20    156.10 o 
  -8   6   1      639.13      591.33     78.33 o 
  -7   6   1      559.44      573.75     57.30 o 
  -6   6   1     1289.75     1336.73     65.11 o 
  -5   6   1     1500.89     1519.87     63.17 o 
  -4   6   1     4022.60     3791.80    112.11 o 
  -3   6   1     8113.41     7910.50    177.44 o 
  -2   6   1     6256.19     6022.16    210.21 o 
  -1   6   1    18659.28    18620.96    351.59 o 
   0   6   1     2300.54     2623.96     67.62 o 
   1   6   1    38717.69    37651.22    610.57 o 
   2   6   1      986.04      944.98     73.29 o 
   3   6   1    29785.28    28010.02    509.93 o 
   4   6   1     1340.83     1415.46     51.96 o 
   5   6   1    22465.38    22354.14    356.60 o 
   6   6   1     2544.17     2599.32     78.72 o 
   7   6   1     7252.52     7194.64    134.97 o 
   8   6   1     2078.09     1946.53     61.24 o 
   9   6   1     5422.56     5448.10    115.47 o 
  10   6   1     1272.30     1397.66     68.77 o 
  11   6   1      616.25      619.77     69.15 o 
  -8   7   1      150.55       50.08     70.91 o 
  -7   7   1       11.06       70.04     64.44 o 
  -6   7   1      546.74      594.32     71.48 o 
  -5   7   1      304.66      424.93     63.04 o 
  -4   7   1     1360.82     1349.17     75.03 o 
  -3   7   1     2587.93     2536.13     91.23 o 
  -2   7   1     1925.96     1910.72    105.59 o 
  -1   7   1     6505.32     6594.74    120.72 o 
   0   7   1     2163.76     2409.97     68.62 o 
   1   7   1    10075.15     9972.13    209.00 o 
   2   7   1       66.84       77.40     32.90 o 
   3   7   1    18556.50    17616.58    336.73 o 
   4   7   1      286.15      364.50     66.60 o 
   5   7   1     9588.99     9426.91    190.24 o 
   6   7   1     2703.31     2600.12     81.24 o 
   7   7   1     4547.90     4346.12    126.72 o 
   8   7   1     3194.64     3320.06     84.15 o 
   9   7   1     3259.48     3235.32    100.42 o 
  10   7   1     1100.26     1377.10     71.44 o 
  11   7   1      220.04      218.01     54.26 o 
  -8   8   1        7.19      -88.78    107.01 o 
  -7   8   1       36.26       66.31     67.44 o 
  -6   8   1      115.11       22.33     62.61 o 
  -5   8   1       12.63        8.10     57.32 o 
  -4   8   1      207.73      185.09     54.33 o 
  -3   8   1      139.56       72.62     48.61 o 
  -2   8   1      757.11      898.49     58.71 o 
  -1   8   1     2304.05     2511.15     87.17 o 
   0   8   1      461.19      521.22     48.08 o 
   1   8   1     3275.98     3376.03    102.36 o 
   2   8   1       30.73       40.14     40.80 o 
   3   8   1     6310.35     5822.20    140.81 o 
   4   8   1       20.49       23.74     44.83 o 
   5   8   1     4300.09     4276.20    136.37 o 
   6   8   1     1288.45     1282.28     59.14 o 
   7   8   1     3155.24     3154.04     92.78 o 
   8   8   1     1483.38     1762.09     90.48 o 
   9   8   1      967.25     1108.28     81.31 o 
  10   8   1      650.73      722.32     63.61 o 
  11   8   1      290.39      314.77     70.15 o 
  12   8   1      429.37      556.73    167.63 o 
  -7   9   1       46.14        9.15    102.42 o 
  -6   9   1       49.88       49.63     81.96 o 
  -5   9   1      268.91      213.82     99.39 o 
  -4   9   1       26.36      -96.51    193.01 o 
  -3   9   1       99.45      134.45     79.60 o 
  -2   9   1      168.84      228.07     64.90 o 
  -1   9   1      160.55      199.38     90.86 o 
   0   9   1       36.39      226.55     49.76 o 
   1   9   1      473.85      607.17     64.37 o 
   2   9   1      195.94      220.76     47.85 o 
   3   9   1      270.47      207.24     57.20 o 
   4   9   1      293.09      276.67     73.91 o 
   5   9   1     1124.41     1087.83     82.89 o 
   6   9   1      255.66      264.85     46.39 o 
   7   9   1     1737.30     1626.76     72.69 o 
   8   9   1      612.91      692.95     75.31 o 
   9   9   1      218.70      298.37     70.12 o 
  10   9   1      464.20      544.11     78.37 o 
  11   9   1      158.96      262.77     76.42 o 
  12   9   1      276.53      353.22    104.73 o 
  -6  10   1      194.01      232.23    110.73 o 
  -5  10   1      257.35      372.06    118.25 o 
  -4  10   1       81.12       88.34     91.27 o 
  -3  10   1      217.27      191.44     96.89 o 
  -2  10   1      100.63      231.03     81.66 o 
  -1  10   1     1059.45     1423.00     92.37 o 
   0  10   1       29.85      232.79     63.63 o 
   1  10   1      156.19      187.88     61.21 o 
   2  10   1       96.68       51.10     64.24 o 
   3  10   1       18.55        8.77     85.66 o 
   4  10   1       32.82      162.45     63.74 o 
   5  10   1        6.48       -4.22     58.27 o 
   6  10   1        4.79       36.73     52.44 o 
   7  10   1       27.12       19.10     64.26 o 
   8  10   1      107.92      174.31     67.50 o 
   9  10   1        8.74       67.52     69.63 o 
  10  10   1      211.43      231.42     77.31 o 
  11  10   1       14.55       30.19     94.84 o 
  -4  11   1      451.55      498.93    120.08 o 
  -3  11   1      344.77      494.38    108.80 o 
  -2  11   1      284.51      413.14    102.71 o 
  -1  11   1      468.53      660.69     90.84 o 
   0  11   1      441.11      466.94    123.03 o 
   1  11   1     1095.27     1285.49     91.18 o 
   2  11   1      241.20      296.97     73.14 o 
   3  11   1      369.20      310.16     73.74 o 
   4  11   1       13.33      151.26     92.67 o 
   5  11   1      350.40      173.53     71.77 o 
   6  11   1        4.46       10.64     86.67 o 
   7  11   1       78.97       43.96     70.60 o 
   8  11   1       50.81       37.25     73.61 o 
   9  11   1       12.54       26.96     73.32 o 
  10  11   1        9.36       66.84     81.96 o 
  -3  12   1      471.01      438.42    119.35 o 
  -2  12   1      449.30      316.81    175.32 o 
  -1  12   1      878.53     1114.99    181.47 o 
   0  12   1      359.62      433.93    103.16 o 
   1  12   1     1433.18     1363.03    127.18 o 
   2  12   1      112.90      256.21     76.67 o 
   3  12   1      975.18     1065.38     96.33 o 
   4  12   1      156.00      196.36     76.54 o 
   5  12   1     1416.26     1098.09    102.24 o 
   6  12   1        7.94       25.37     79.36 o 
   7  12   1      317.20      265.30    112.55 o 
   8  12   1        2.96       12.87     81.57 o 
   9  12   1      224.00      182.37     90.23 o 
  10  12   1        0.20      -32.36    103.46 o 
  -1  13   1      733.02     1002.72    192.24 o 
   0  13   1      477.28      660.90    120.62 o 
   1  13   1     1428.11     1643.68    144.49 o 
   2  13   1       70.13      262.92    160.71 o 
   3  13   1     1259.12     1320.03    114.66 o 
   4  13   1       15.15       64.80     82.77 o 
   5  13   1     1210.61     1069.67    106.85 o 
   6  13   1       15.50      -27.99    120.27 o 
   7  13   1      730.96      626.08    101.32 o 
   8  13   1       54.86       79.21    127.61 o 
   2  14   1       68.81      185.34    170.71 o 
   3  14   1     1080.90     1054.27    177.63 o 
   4  14   1       37.23      215.36     88.33 o 
   5  14   1     1117.15     1140.84    115.17 o 
  -5 -14   2        9.44       54.32    126.00 o 
  -4 -14   2       67.22        9.00     89.23 o 
  -3 -14   2        2.61       59.56    103.77 o 
  -8 -13   2      176.57       59.22    118.90 o 
  -7 -13   2      306.63      104.46     90.29 o 
  -6 -13   2      448.75      323.17     92.26 o 
  -5 -13   2      191.51      152.90     84.71 o 
  -4 -13   2      694.76      417.68     88.62 o 
  -3 -13   2       11.94      207.35     78.93 o 
  -2 -13   2      374.48      404.71    115.94 o 
  -1 -13   2        1.03      100.08    100.55 o 
   0 -13   2      131.16      196.79    190.70 o 
   1 -13   2       73.30      135.34    172.25 o 
  -9 -12   2      355.68      221.08     86.19 o 
  -8 -12   2      720.75      736.98     98.58 o 
  -7 -12   2      493.01      633.55    147.15 o 
  -6 -12   2     1255.89     1413.53    142.87 o 
  -5 -12   2      211.89      268.17     83.49 o 
  -4 -12   2     2002.46     1997.10    366.69 o 
  -3 -12   2       50.15       79.72     71.01 o 
  -2 -12   2     1699.37     1852.68    112.57 o 
  -1 -12   2       90.90       93.61    138.41 o 
   0 -12   2      828.29      728.86    113.08 o 
   1 -12   2      204.40      256.04    103.34 o 
   2 -12   2      439.06      406.01    181.47 o 
   3 -12   2      159.94       53.83    164.56 o 
 -10 -11   2      305.93      412.64     91.46 o 
  -9 -11   2      724.00      932.70     98.64 o 
  -8 -11   2     1401.35     1557.26    107.83 o 
  -7 -11   2      484.17      456.98     81.66 o 
  -6 -11   2     3316.65     3059.28    196.67 o 
  -5 -11   2      304.79      266.42     72.42 o 
  -4 -11   2     3588.64     3381.11    143.11 o 
  -3 -11   2       63.72       75.63     68.63 o 
  -2 -11   2     4724.99     4822.29    167.64 o 
  -1 -11   2       46.03       97.03     63.34 o 
   0 -11   2     2549.66     2831.17    157.75 o 
   1 -11   2      223.06      467.96    189.93 o 
   2 -11   2      985.74     1158.25     95.75 o 
   3 -11   2      894.76      803.17    116.23 o 
   4 -11   2      262.01      206.59    131.49 o 
 -11 -10   2      373.55      405.77     84.53 o 
 -10 -10   2      657.23      747.70     92.98 o 
  -9 -10   2      760.83      889.00     90.97 o 
  -8 -10   2     1730.36     1557.92    109.11 o 
  -7 -10   2      327.85      284.66     55.20 o 
  -6 -10   2     4200.29     3738.48    165.60 o 
  -5 -10   2      920.95      794.33     77.76 o 
  -4 -10   2     4957.69     4955.38    167.99 o 
  -3 -10   2       77.13      132.52     62.25 o 
  -2 -10   2     8710.36     8386.77    269.09 o 
  -1 -10   2      310.31      350.78     65.48 o 
   0 -10   2     6164.17     6586.87    194.26 o 
   1 -10   2      773.12      862.90    105.15 o 
   2 -10   2     2651.77     2711.00    123.00 o 
   3 -10   2      726.71      897.90    110.48 o 
   4 -10   2     1006.03      866.22    117.15 o 
   5 -10   2      893.01      903.46    123.77 o 
   6 -10   2      139.24      -80.77    159.17 o 
 -12  -9   2       74.79       62.43     71.23 o 
 -11  -9   2      286.79      269.82     59.86 o 
 -10  -9   2      665.76      639.44     79.90 o 
  -9  -9   2      978.85      873.35     80.57 o 
  -8  -9   2     1575.33     1427.07     72.28 o 
  -7  -9   2     1526.31     1470.11     71.27 o 
  -6  -9   2     5443.70     5070.12    131.00 o 
  -5  -9   2      109.70      144.41     54.40 o 
  -4  -9   2     9579.03     9273.98    245.24 o 
  -3  -9   2      250.74      292.31     59.40 o 
  -2  -9   2    12446.48    11360.17    288.99 o 
  -1  -9   2      380.33      550.96     65.80 o 
   0  -9   2    11066.66    11859.65    343.62 o 
   1  -9   2     1902.13     1987.68    179.63 o 
   2  -9   2     6735.35     6740.80    278.78 o 
   3  -9   2     1422.36     1502.72    142.05 o 
   4  -9   2     2032.02     2073.99    141.37 o 
   5  -9   2     1874.06     1870.60    235.30 o 
   6  -9   2      585.21      427.79     93.33 o 
   7  -9   2      743.67      590.65    130.28 o 
 -12  -8   2       41.03      -46.14     77.49 o 
 -11  -8   2      147.72       68.96     55.35 o 
 -10  -8   2      322.46      259.14     53.32 o 
  -9  -8   2      563.81      491.55     67.76 o 
  -8  -8   2      593.88      637.42     57.71 o 
  -7  -8   2     2162.11     2144.12     77.06 o 
  -6  -8   2     3539.08     3466.82     98.74 o 
  -5  -8   2       71.59       52.71     44.77 o 
  -4  -8   2     7021.40     6843.48    224.69 o 
  -3  -8   2      280.94      218.92     51.28 o 
  -2  -8   2    12240.65    12058.59    297.32 o 
  -1  -8   2      851.25     1055.89     91.23 o 
   0  -8   2     5906.48     6634.25    159.60 o 
   1  -8   2      313.54      402.43     51.50 o 
   2  -8   2     6971.04     6665.81    449.37 o 
   3  -8   2     1444.28     1658.54    158.93 o 
   4  -8   2     4046.05     3897.63    155.02 o 
   5  -8   2     1560.23     1524.05     87.92 o 
   6  -8   2     1128.74     1175.79    134.08 o 
   7  -8   2      824.76      986.83    122.75 o 
   8  -8   2       44.16       61.37    112.55 o 
 -12  -7   2       12.00       48.19     72.05 o 
 -11  -7   2       30.78      -38.39     71.04 o 
 -10  -7   2       11.46       -5.32     39.05 o 
  -9  -7   2       69.35       57.49     36.35 o 
  -8  -7   2      596.85      726.23     45.91 o 
  -7  -7   2      460.68      395.65     38.33 o 
  -6  -7   2     1885.37     1866.27     75.03 o 
  -5  -7   2      247.32      287.54     36.48 o 
  -4  -7   2     5074.36     4843.51    143.69 o 
  -3  -7   2      191.82      191.11     68.24 o 
  -2  -7   2     7638.24     7096.30    177.89 o 
  -1  -7   2      327.65      405.55     34.84 o 
   0  -7   2     8290.15     8668.89    206.27 o 
   1  -7   2      913.54      972.98     81.84 o 
   2  -7   2     9043.06     8802.67    453.56 o 
   3  -7   2     1496.05     1587.45     73.48 o 
   4  -7   2     4645.51     4554.99    206.09 o 
   5  -7   2     1017.18      993.58     71.69 o 
   6  -7   2     1305.78     1304.78     82.61 o 
   7  -7   2     1199.76     1223.84     89.16 o 
   8  -7   2      305.75      315.73     77.85 o 
 -12  -6   2        0.10       67.24     74.66 o 
 -11  -6   2       20.84       -6.15     47.98 o 
 -10  -6   2        0.01        0.62     47.28 o 
  -9  -6   2      271.28      350.77     39.14 o 
  -8  -6   2       18.22       50.47     29.47 o 
  -7  -6   2        3.18       32.36     27.09 o 
  -6  -6   2     1091.48     1101.84     43.21 o 
  -5  -6   2      287.07      307.96     29.05 o 
  -4  -6   2     1006.84     1039.69     49.50 o 
  -3  -6   2      114.38      118.10     26.18 o 
  -2  -6   2      120.69      116.34     25.78 o 
  -1  -6   2       80.78       89.62     29.40 o 
   0  -6   2     6409.28     6741.37    145.81 o 
   1  -6   2      287.65      348.85     41.29 o 
   2  -6   2     2846.52     2640.63    108.58 o 
   3  -6   2      729.44      784.61     43.52 o 
   4  -6   2     1918.17     1808.62    108.77 o 
   5  -6   2     1545.49     1520.50     74.90 o 
   6  -6   2     1045.89     1078.86     73.16 o 
   7  -6   2      984.74     1032.92     80.19 o 
   8  -6   2      284.67      416.76     71.23 o 
   9  -6   2      553.12      789.20    115.21 o 
 -12  -5   2        0.59       72.69     72.92 o 
 -11  -5   2      352.97      367.34     57.07 o 
 -10  -5   2       17.27       89.34     40.91 o 
  -9  -5   2      845.42      874.92     44.74 o 
  -8  -5   2      296.55      338.65     32.36 o 
  -7  -5   2      416.93      411.29     28.87 o 
  -6  -5   2      467.55      527.06     30.42 o 
  -5  -5   2     2015.38     2105.70     46.51 o 
  -4  -5   2      773.59      796.95     25.35 o 
  -3  -5   2     1769.59     2007.15     62.18 o 
  -2  -5   2     1643.35     1776.68     45.60 o 
  -1  -5   2       10.92       44.51     18.52 o 
   0  -5   2       84.92      512.71    145.13 o 
   1  -5   2       24.98       60.18     24.42 o 
   2  -5   2     1004.05     1021.90     39.82 o 
   3  -5   2      659.29      705.51     35.27 o 
   4  -5   2      733.19      716.64     42.48 o 
   5  -5   2      518.49      596.48     57.20 o 
   6  -5   2      738.48      633.32     63.16 o 
   7  -5   2      477.30      636.23     62.55 o 
   8  -5   2      398.58      403.98     59.41 o 
   9  -5   2      191.44      278.37     71.68 o 
  10  -5   2      125.04      362.95    163.02 o 
 -12  -4   2       26.56       -8.68     96.91 o 
 -11  -4   2      881.26      953.44     79.37 o 
 -10  -4   2      294.38      377.98     47.13 o 
  -9  -4   2     2364.72     2474.13     85.70 o 
  -8  -4   2      800.30      877.60     37.13 o 
  -7  -4   2     2605.47     2695.81     51.16 o 
  -6  -4   2     3159.86     3174.24     48.85 o 
  -5  -4   2     1420.42     1384.80     29.77 o 
  -4  -4   2     5673.95     5895.69     97.30 o 
  -3  -4   2       22.54       26.93     14.37 o 
  -2  -4   2     3948.43     3890.48     86.15 o 
  -1  -4   2      269.12      350.73     25.85 o 
   0  -4   2     2761.34     2802.44     81.35 o 
   1  -4   2     5084.04     5163.45    156.94 o 
   2  -4   2     1094.77     1166.86     35.48 o 
   3  -4   2       56.86       76.88     30.32 o 
   4  -4   2      605.55      554.31     29.10 o 
   5  -4   2      328.87      351.72     34.85 o 
   6  -4   2       43.51       96.61     35.90 o 
   7  -4   2       64.98      166.64     43.53 o 
   8  -4   2      224.61      229.32     48.77 o 
   9  -4   2        7.23       97.86     55.09 o 
  10  -4   2      197.21       79.77     97.32 o 
 -12  -3   2       46.45       56.73     53.97 o 
 -11  -3   2     1464.47     1529.75     69.14 o 
 -10  -3   2      425.39      495.95     46.83 o 
  -9  -3   2     2772.91     2848.28     74.88 o 
  -8  -3   2     1836.37     1874.78     42.22 o 
  -7  -3   2     5965.66     5929.09     84.10 o 
  -6  -3   2     5895.74     5801.29     79.50 o 
  -5  -3   2    10814.33    11261.22    146.23 o 
  -4  -3   2    23085.51    23333.85    311.84 o 
  -3  -3   2     4914.20     5209.94     83.96 o 
  -2  -3   2    30706.90    30272.87    541.84 o 
  -1  -3   2     1473.79     1502.61     49.68 o 
   0  -3   2     6191.20     5916.66    190.38 o 
   1  -3   2      673.78      742.10     26.47 o 
   2  -3   2     7671.25     7858.55    113.23 o 
   3  -3   2      117.10      103.98     15.12 o 
   4  -3   2     1933.31     2022.00     42.03 o 
   5  -3   2      392.50      425.07     27.92 o 
   6  -3   2      424.02      420.45     43.58 o 
   7  -3   2      389.79      425.45     45.59 o 
   8  -3   2        7.27       69.94     44.37 o 
   9  -3   2       86.30       61.73     45.57 o 
  10  -3   2        7.52       73.39     66.00 o 
  11  -3   2       32.86      112.91    101.67 o 
 -12  -2   2        1.44      -13.96     59.03 o 
 -11  -2   2     1554.67     1665.54     87.02 o 
 -10  -2   2      199.80      263.82     35.90 o 
  -9  -2   2     3003.83     3099.98     73.90 o 
  -8  -2   2     2405.53     2354.63     58.08 o 
  -7  -2   2     9272.11     9200.47    127.38 o 
  -6  -2   2    11107.12    11338.57    150.08 o 
  -5  -2   2    10273.05    10310.15    135.37 o 
  -4  -2   2    38035.67    38330.00    466.91 o 
  -3  -2   2     5832.96     5953.43    110.83 o 
  -2  -2   2    38895.62    38885.35    598.64 o 
  -1  -2   2     8668.75     8692.39    159.94 o 
   0  -2   2    74812.54    70158.83   1730.04 o 
   1  -2   2     8667.85     8880.20    147.39 o 
   2  -2   2    36602.78    36579.13    478.23 o 
   3  -2   2     4765.75     5073.46     75.72 o 
   4  -2   2     9743.34     9653.30    152.51 o 
   5  -2   2     2559.03     2629.50     58.48 o 
   6  -2   2     2467.04     2511.75     69.17 o 
   7  -2   2     1703.70     1714.20     63.12 o 
   8  -2   2      450.86      532.17     48.57 o 
   9  -2   2      493.37      458.57     53.85 o 
  10  -2   2      111.28      198.71     55.89 o 
  11  -2   2      165.02      230.97    120.73 o 
 -12  -1   2       18.01      -46.27     58.43 o 
 -11  -1   2     1323.08     1451.50     91.94 o 
 -10  -1   2      259.85      299.25     46.37 o 
  -9  -1   2     4975.60     4793.61    112.57 o 
  -8  -1   2     4369.76     4352.95     94.73 o 
  -7  -1   2     8844.16     8862.20    131.79 o 
  -6  -1   2    10183.10    10277.11    158.11 o 
  -5  -1   2    19817.83    20062.47    288.32 o 
  -4  -1   2    51839.50    52389.73    675.73 o 
  -3  -1   2     1481.60     1514.74     29.78 o 
  -2  -1   2    60551.23    60333.08   1022.55 o 
  -1  -1   2     3051.30     3607.76    107.65 o 
   0  -1   2    44425.25    45080.05   1120.70 o 
   1  -1   2     9002.66     8662.53    184.75 o 
   2  -1   2    29044.45    28006.89    493.83 o 
   3  -1   2     1904.22     1988.47     39.65 o 
   4  -1   2    20820.69    20934.21    309.04 o 
   5  -1   2     7445.65     7634.67    125.40 o 
   6  -1   2     8551.42     8415.98    140.48 o 
   7  -1   2     3981.15     3763.97     91.97 o 
   8  -1   2      904.19     1003.84     57.63 o 
   9  -1   2     1019.00      992.62     58.33 o 
  10  -1   2      103.82      201.84     49.47 o 
  11  -1   2      711.57      660.03     75.41 o 
  12  -1   2        6.30      -19.76     97.71 o 
 -12   0   2        0.01      107.71     76.47 o 
 -11   0   2      987.40      990.10     69.05 o 
 -10   0   2      328.98      273.31     50.74 o 
  -9   0   2     3756.42     3464.26    110.18 o 
  -8   0   2     3130.85     3221.85     93.98 o 
  -7   0   2     3370.43     3226.94     87.90 o 
  -6   0   2     7445.85     7762.16    124.56 o 
  -5   0   2    14721.11    15223.57    222.98 o 
  -4   0   2    33231.75    33936.12    476.23 o 
  -3   0   2     7299.79     7762.62    114.84 o 
  -2   0   2    64662.29    62356.83   1058.02 o 
  -1   0   2    12345.08    13524.60    320.93 o 
   0   0   2   126916.80    82850.59   3006.62 o 
   1   0   2       15.16      164.36     22.88 o 
   2   0   2   110314.17   104643.81   2330.61 o 
   3   0   2    10129.49    10224.25    191.03 o 
   4   0   2    52502.30    52211.74    747.59 o 
   5   0   2     3825.21     3717.05     78.75 o 
   6   0   2     9815.11     9726.41    157.87 o 
   7   0   2     6091.67     5949.00    108.71 o 
   8   0   2     4560.05     4612.77    106.46 o 
   9   0   2     2187.12     2153.44     85.93 o 
  10   0   2      333.39      275.50     47.92 o 
  11   0   2      857.35      730.38     73.69 o 
  12   0   2       13.01       81.62     81.97 o 
 -12   1   2       17.85      -64.59    133.80 o 
 -11   1   2      426.53      445.89     64.38 o 
 -10   1   2       22.07       18.12     47.06 o 
  -9   1   2     1999.91     1916.56     73.08 o 
  -8   1   2      167.97      157.77     38.35 o 
  -7   1   2     5981.03     5644.71    151.89 o 
  -6   1   2     3117.60     3189.55     83.44 o 
  -5   1   2     7269.59     7258.89    129.35 o 
  -4   1   2    16280.69    16545.82    267.65 o 
  -3   1   2    14341.24    14874.54    238.88 o 
  -2   1   2    38654.05    38468.58    670.78 o 
  -1   1   2     8465.52     9023.09    235.91 o 
   0   1   2    67161.28    62137.61   3073.52 o 
   1   1   2      226.10      369.86     11.15 o 
   2   1   2    93332.30    89208.06   5199.69 o 
   3   1   2    12546.88    12260.71    252.99 o 
   4   1   2    48760.97    49736.76    652.95 o 
   5   1   2     1823.28     1721.15     38.78 o 
   6   1   2    12632.49    12558.04    177.55 o 
   7   1   2     7151.35     7000.04    121.73 o 
   8   1   2     4889.05     4664.53    105.75 o 
   9   1   2     3163.66     3036.96     93.62 o 
  10   1   2      747.52      748.88     55.01 o 
  11   1   2      996.96     1052.45     83.24 o 
  12   1   2       97.21      136.69     70.71 o 
 -11   2   2       62.38        1.81    131.49 o 
 -10   2   2        7.58      -29.51     50.73 o 
  -9   2   2     1089.40     1049.32     87.46 o 
  -8   2   2      125.14      133.98     39.22 o 
  -7   2   2     1607.60     1541.00     59.56 o 
  -6   2   2      671.08      706.99     44.27 o 
  -5   2   2     4724.49     5074.22    114.10 o 
  -4   2   2    10071.08    10374.47    175.43 o 
  -3   2   2     7268.38     7456.48    127.89 o 
  -2   2   2    32617.85    32240.25    452.75 o 
  -1   2   2     8691.60     8791.75    141.02 o 
   0   2   2    69760.71    63623.91   4419.20 o 
   1   2   2     7770.22     7401.73    191.88 o 
   2   2   2    42685.97    42269.14    697.86 o 
   3   2   2     3224.12     3068.62     56.27 o 
   4   2   2    36853.91    38061.33    601.09 o 
   5   2   2      153.04      136.30     14.70 o 
   6   2   2    21692.69    22065.81    264.92 o 
   7   2   2     4862.03     4751.85     80.86 o 
   8   2   2     2934.07     2831.22     57.09 o 
   9   2   2     2751.91     2935.04     74.74 o 
  10   2   2      942.51      917.42     55.26 o 
  11   2   2     1252.51     1393.92     82.91 o 
  12   2   2       63.51       34.25    107.11 o 
 -11   3   2       14.80      -42.38     86.47 o 
 -10   3   2      154.79      103.74     76.14 o 
  -9   3   2        5.33      -39.77     46.12 o 
  -8   3   2       87.16      169.52     46.12 o 
  -7   3   2       75.22       74.94     37.32 o 
  -6   3   2       75.37      100.05     32.69 o 
  -5   3   2     1107.53     1159.02     36.22 o 
  -4   3   2     1392.83     1345.19     33.85 o 
  -3   3   2      566.68      622.64     22.93 o 
  -2   3   2     4523.27     4789.07     84.98 o 
  -1   3   2     2046.50     2009.23     43.90 o 
   0   3   2     8333.53     8270.72    371.59 o 
   1   3   2      807.77      865.76     30.75 o 
   2   3   2    34699.67    33921.36    588.49 o 
   3   3   2       11.45       24.13      7.60 o 
   4   3   2    27748.75    28819.51    380.09 o 
   5   3   2     3142.40     2963.02     56.78 o 
   6   3   2    10091.00     9858.50    141.96 o 
   7   3   2     4967.44     5004.60     73.77 o 
   8   3   2     3261.91     3346.07     58.32 o 
   9   3   2     3284.22     3429.96     71.23 o 
  10   3   2      991.84     1063.85     45.90 o 
  11   3   2     1448.22     1654.34    145.10 o 
  12   3   2      140.04      -13.84    146.10 o 
 -10   4   2       34.88      151.82     87.10 o 
  -9   4   2      138.38      144.07     62.35 o 
  -8   4   2       64.31       61.25     54.49 o 
  -7   4   2       45.75       70.13     46.52 o 
  -6   4   2      223.38      360.60     55.49 o 
  -5   4   2       19.75        8.86     24.39 o 
  -4   4   2        1.37      -10.41     33.49 o 
  -3   4   2      534.99      596.76     25.28 o 
  -2   4   2     1042.59     1091.51     33.36 o 
  -1   4   2       80.20       70.22     17.09 o 
   0   4   2     3371.44     3449.97     72.48 o 
   1   4   2     2071.57     2071.25     51.84 o 
   2   4   2     9101.99     9225.36    156.64 o 
   3   4   2     2862.65     2782.93     60.41 o 
   4   4   2     5175.79     5111.38     72.14 o 
   5   4   2     2390.30     2678.53     49.19 o 
   6   4   2     5188.89     5169.79     73.34 o 
   7   4   2     2532.24     2564.31     45.27 o 
   8   4   2     2210.92     2165.79     40.39 o 
   9   4   2     1624.43     1678.00     43.58 o 
  10   4   2      607.04      682.47     42.17 o 
 -10   5   2       11.48       -3.87    134.57 o 
  -9   5   2      420.02      361.65     75.34 o 
  -8   5   2      449.11      566.08     66.94 o 
  -7   5   2      841.62      785.05    126.73 o 
  -6   5   2      696.64      719.52     75.84 o 
  -5   5   2       28.83       48.86     52.79 o 
  -4   5   2      675.26      717.09     40.61 o 
  -3   5   2      274.40      291.48     32.04 o 
  -2   5   2      189.40      168.04     24.35 o 
  -1   5   2      158.05      219.48     22.31 o 
   0   5   2     1371.33     1334.48     44.27 o 
   1   5   2     2071.68     2057.64     54.53 o 
   2   5   2      143.21      184.10     38.62 o 
   3   5   2     1034.67     1229.92     44.21 o 
   4   5   2      454.39      599.34     21.73 o 
   5   5   2       38.81       32.24     23.51 o 
   6   5   2     1213.42     1240.68     30.53 o 
   7   5   2      451.75      495.67     25.36 o 
   8   5   2     1216.12     1369.00     46.88 o 
   9   5   2       21.52       39.38     28.57 o 
  10   5   2      151.58      190.25     39.38 o 
  11   5   2      400.72      433.69    104.58 o 
  -9   6   2      718.94      813.09    138.41 o 
  -8   6   2      207.94      193.58     70.77 o 
  -7   6   2     1269.57     1256.93     80.39 o 
  -6   6   2      467.93      483.08     50.93 o 
  -5   6   2     1514.68     1570.44     70.11 o 
  -4   6   2     3436.86     3177.57    115.65 o 
  -3   6   2     3109.47     3015.24     94.38 o 
  -2   6   2     4140.04     3786.59    122.91 o 
  -1   6   2      155.43      170.80     25.44 o 
   0   6   2     7357.26     7379.48    300.15 o 
   1   6   2      976.09      958.87     40.29 o 
   2   6   2     3550.80     3529.43     90.99 o 
   3   6   2      205.65      232.49     45.73 o 
   4   6   2     1975.88     2010.50     61.75 o 
   5   6   2      405.78      452.25     33.57 o 
   6   6   2      581.47      604.18     31.09 o 
   7   6   2       15.44       32.56     20.40 o 
   8   6   2       12.87       -0.02     27.63 o 
   9   6   2       62.10       69.57     35.50 o 
  10   6   2        0.61       -3.27     41.58 o 
  11   6   2      101.28      -16.20     89.20 o 
  -8   7   2      133.79       72.76     72.37 o 
  -7   7   2     1415.97     1508.34    126.75 o 
  -6   7   2     1066.45     1145.86    103.00 o 
  -5   7   2     4139.75     4127.20    173.31 o 
  -4   7   2     2735.08     2733.75     98.02 o 
  -3   7   2     2929.01     3088.18    134.73 o 
  -2   7   2     8866.53     8804.62    171.41 o 
  -1   7   2      742.54      822.12     38.78 o 
   0   7   2    10413.63    10895.86    257.50 o 
   1   7   2      436.62      591.35     60.60 o 
   2   7   2     8848.41     8234.32    178.77 o 
   3   7   2        7.54       42.69     30.88 o 
   4   7   2     7434.00     7289.04    156.74 o 
   5   7   2       31.41       31.70     21.04 o 
   6   7   2     3247.86     3278.21    109.85 o 
   7   7   2      311.17      268.95     57.94 o 
   8   7   2     2017.35     2044.00     77.86 o 
   9   7   2      104.18      100.63     51.28 o 
  10   7   2       56.71       65.95     46.46 o 
  11   7   2       51.42       16.27     59.40 o 
  -8   8   2        7.74      -67.72    102.22 o 
  -7   8   2     1230.39     1361.75     98.83 o 
  -6   8   2      638.41      689.23     81.91 o 
  -5   8   2     2828.68     2694.99    107.03 o 
  -4   8   2     1646.69     1664.97     82.81 o 
  -3   8   2     3247.79     3091.39    120.02 o 
  -2   8   2     6791.46     6519.47    156.80 o 
  -1   8   2     2502.55     2651.99    163.60 o 
   0   8   2     6501.70     7169.50    191.55 o 
   1   8   2     1834.40     2012.74     79.25 o 
   2   8   2    12259.78    11167.52    234.65 o 
   3   8   2        5.12       29.69     36.85 o 
   4   8   2     9009.61     8850.66    226.47 o 
   5   8   2      291.71      387.34     54.13 o 
   6   8   2     3921.87     3852.44    127.33 o 
   7   8   2      140.12      100.84     42.62 o 
   8   8   2     2056.15     1983.35    112.96 o 
   9   8   2      200.64      202.70     59.45 o 
  10   8   2      188.47      149.68     53.13 o 
  11   8   2      151.80      120.66     66.79 o 
  12   8   2       95.41       -3.08    126.11 o 
  -7   9   2      912.77      725.47    246.07 o 
  -6   9   2      168.16      245.20    109.58 o 
  -5   9   2     2119.10     2048.70    147.43 o 
  -4   9   2     1009.36      949.62    185.32 o 
  -3   9   2     3208.24     3237.88    163.52 o 
  -2   9   2     5150.40     5110.02    188.97 o 
  -1   9   2     3373.01     3591.00    129.07 o 
   0   9   2     8806.87     9808.92    394.41 o 
   1   9   2      943.01     1085.28     65.10 o 
   2   9   2     9514.94     8953.86    282.36 o 
   3   9   2        6.38      -74.53     74.53 o 
   4   9   2     8660.42     7965.03    218.19 o 
   5   9   2      253.83      229.58     58.90 o 
   6   9   2     4914.01     5059.53    159.20 o 
   7   9   2      313.45      273.07     61.10 o 
   8   9   2     2394.98     2416.90    114.25 o 
   9   9   2      562.39      639.18     75.05 o 
  10   9   2      739.11      723.30     83.06 o 
  11   9   2      167.78      231.61     87.87 o 
  12   9   2      147.82      198.56    100.55 o 
  -6  10   2       58.13      -97.87    119.96 o 
  -5  10   2     1165.39     1062.23    165.33 o 
  -4  10   2      487.30      446.26    111.00 o 
  -3  10   2     2027.44     2112.92    141.04 o 
  -2  10   2     2295.80     2725.10    180.71 o 
  -1  10   2     1595.20     1840.39    141.12 o 
   0  10   2     6419.26     7069.75    283.84 o 
   1  10   2     1413.79     1444.04     75.38 o 
   2  10   2     6796.15     6536.95    194.43 o 
   3  10   2      333.01      232.68     76.23 o 
   4  10   2     6336.32     6500.16    199.34 o 
   5  10   2       30.13      -30.39     57.81 o 
   6  10   2     3565.76     3387.26    196.65 o 
   7  10   2      171.73      255.43     71.16 o 
   8  10   2     2969.62     2722.22    125.99 o 
   9  10   2      304.15      381.57    139.60 o 
  10  10   2      809.92      965.91    110.22 o 
  11  10   2      238.06      335.53     84.33 o 
  -4  11   2      182.77      274.74    120.73 o 
  -3  11   2      734.72      655.42    127.65 o 
  -2  11   2     1023.32     1239.76    242.22 o 
  -1  11   2      793.31      931.70     89.05 o 
   0  11   2     1371.98     1649.20    228.86 o 
   1  11   2      653.13      762.98     77.15 o 
   2  11   2     3285.84     3269.20    137.52 o 
   3  11   2      171.96      160.45     70.44 o 
   4  11   2     5332.72     5234.97    180.31 o 
   5  11   2        1.78       -7.28     65.54 o 
   6  11   2     3200.66     2959.30    137.38 o 
   7  11   2      420.92      444.06    114.45 o 
   8  11   2     1511.78     1512.39    107.79 o 
   9  11   2      361.95      380.40     84.23 o 
  10  11   2      473.16      560.58    124.88 o 
  -3  12   2      142.71      274.86    112.69 o 
  -2  12   2      158.48      135.16     98.22 o 
  -1  12   2      445.82      532.12    161.48 o 
   0  12   2      811.44      789.56    129.18 o 
   1  12   2      205.87      260.12    161.48 o 
   2  12   2     1834.65     1845.47    116.00 o 
   3  12   2       55.87      151.32     70.90 o 
   4  12   2     2277.85     2230.28    166.82 o 
   5  12   2       32.21      -92.27    112.73 o 
   6  12   2     1880.24     1436.70    154.13 o 
   7  12   2      132.15      -57.70     80.87 o 
   8  12   2      748.64      836.03    152.83 o 
   9  12   2      397.50      341.91     93.68 o 
  10  12   2      450.86      660.43    128.92 o 
  -1  13   2      131.18      329.11    186.09 o 
   0  13   2      151.26      150.64    104.23 o 
   1  13   2       12.49        6.88     97.21 o 
   2  13   2      429.02      429.87    109.43 o 
   3  13   2        0.59       30.81     73.89 o 
   4  13   2      646.65      488.88     91.22 o 
   5  13   2       17.32      -35.84     84.87 o 
   6  13   2      750.95      845.91    104.01 o 
   7  13   2       76.93      155.04     96.22 o 
   8  13   2      287.84       75.51    127.19 o 
   2  14   2       21.84     -137.31    143.03 o 
   3  14   2        0.12      221.80    108.94 o 
   4  14   2       65.08       15.56     81.23 o 
   5  14   2       21.47      192.72     95.27 o 
   6  14   2      160.41      202.83    193.01 o 
  -4 -14   3        0.49      -10.41    136.11 o 
  -8 -13   3       99.81     -117.96    117.96 o 
  -7 -13   3      715.08      774.31    107.98 o 
  -6 -13   3      103.66       53.87     87.91 o 
  -5 -13   3     1147.78     1387.17    141.01 o 
  -4 -13   3        8.08       15.13     82.58 o 
  -3 -13   3     1475.53     1593.77    160.70 o 
  -2 -13   3       27.97      119.83     78.15 o 
  -1 -13   3     1287.00     1435.49    140.82 o 
   0 -13   3      103.27      145.61    111.67 o 
   1 -13   3      954.90     1287.32    143.40 o 
  -9 -12   3      114.28       87.73     84.88 o 
  -8 -12   3        1.50       75.91     84.95 o 
  -7 -12   3      302.40      245.51     83.59 o 
  -6 -12   3       34.44      -42.45     77.74 o 
  -5 -12   3      831.90      752.94     94.04 o 
  -4 -12   3        4.44       41.56     89.54 o 
  -3 -12   3     1553.61     1437.90    105.13 o 
  -2 -12   3      136.65      252.57     73.51 o 
  -1 -12   3     1080.52     1065.22     92.65 o 
   0 -12   3       67.09      187.10    102.04 o 
   1 -12   3      882.52     1069.78    291.43 o 
   2 -12   3      350.71      469.06    181.47 o 
   3 -12   3      481.60      701.29    187.63 o 
 -10 -11   3       16.56       17.17     77.99 o 
  -9 -11   3       65.80      115.26     75.81 o 
  -8 -11   3       16.35      -15.05     70.67 o 
  -7 -11   3       25.58      -51.60     51.60 o 
  -6 -11   3       40.68       60.60     55.69 o 
  -5 -11   3      563.35      494.15     90.01 o 
  -4 -11   3       27.70      129.29     74.15 o 
  -3 -11   3      349.59      404.69     75.12 o 
  -2 -11   3       12.92       51.61     66.76 o 
  -1 -11   3      741.79      876.87     87.67 o 
   0 -11   3       36.87      -35.06     88.20 o 
   1 -11   3      991.42     1075.82    121.08 o 
   2 -11   3      103.16       48.93     95.35 o 
   3 -11   3      433.99      658.79    113.62 o 
   4 -11   3      364.63      420.62    114.84 o 
 -11 -10   3        0.76       71.35     76.88 o 
 -10 -10   3      421.38      515.36     83.23 o 
  -9 -10   3        2.06      -63.13     63.13 o 
  -8 -10   3       63.97       65.40     52.34 o 
  -7 -10   3       94.22       42.22     47.96 o 
  -6 -10   3      626.60      595.73     59.47 o 
  -5 -10   3       13.82        2.98     57.35 o 
  -4 -10   3        4.23       46.02     62.99 o 
  -3 -10   3        3.09      -16.76     60.86 o 
  -2 -10   3        2.23      107.21     60.04 o 
  -1 -10   3      242.00      203.69     86.07 o 
   0 -10   3        1.69      256.32     65.58 o 
   1 -10   3      586.56      692.56    104.51 o 
   2 -10   3       98.76      252.67    115.74 o 
   3 -10   3      253.33      249.84     98.92 o 
   4 -10   3       65.05       11.28    116.88 o 
   5 -10   3      255.19      182.44    152.25 o 
 -12  -9   3      379.76      469.35     81.85 o 
 -11  -9   3       10.66       -8.59     56.15 o 
 -10  -9   3      327.50      323.36     74.94 o 
  -9  -9   3      174.87      221.21     60.45 o 
  -8  -9   3      372.27      480.34     57.20 o 
  -7  -9   3      577.92      523.09     55.94 o 
  -6  -9   3     1570.05     1661.65     87.90 o 
  -5  -9   3      978.74      938.10     73.43 o 
  -4  -9   3       22.28      102.02     56.65 o 
  -3  -9   3      704.49      624.59     83.42 o 
  -2  -9   3       48.10       86.48     59.46 o 
  -1  -9   3      120.48      194.71     58.95 o 
   0  -9   3      298.15      448.31     53.78 o 
   1  -9   3        7.23       43.56     44.04 o 
   2  -9   3      291.61      545.90    104.38 o 
   3  -9   3        0.86      -79.68     79.68 o 
   4  -9   3       29.49      -10.19     79.00 o 
   5  -9   3       41.07       10.59    244.53 o 
   6  -9   3        1.40      -81.75     81.75 o 
   7  -9   3       31.78       64.56    255.29 o 
 -12  -8   3      559.05      596.53    175.32 o 
 -11  -8   3       96.40       -4.42     63.81 o 
 -10  -8   3      808.98      895.30     56.52 o 
  -9  -8   3      786.51      868.18     54.86 o 
  -8  -8   3     1916.21     2097.07     74.22 o 
  -7  -8   3     1788.53     1745.52     74.09 o 
  -6  -8   3      503.42      558.74     47.81 o 
  -5  -8   3     5356.24     5170.31    155.26 o 
  -4  -8   3      199.66      253.99     51.16 o 
  -3  -8   3     5631.70     5129.97    153.62 o 
  -2  -8   3      584.55      631.10     62.63 o 
  -1  -8   3     6551.94     6880.74    348.32 o 
   0  -8   3      177.81      238.75     44.19 o 
   1  -8   3     4024.61     4112.79    249.28 o 
   2  -8   3      639.11      570.18    120.20 o 
   3  -8   3      315.13      293.65     62.16 o 
   4  -8   3      924.56      893.14    113.00 o 
   5  -8   3      118.49      119.31     93.01 o 
   6  -8   3      173.45      124.72     76.59 o 
   7  -8   3       11.90      -41.22     76.86 o 
   8  -8   3        5.91      -98.93    107.01 o 
 -12  -7   3      601.55      695.50     90.81 o 
 -11  -7   3      210.12      164.13     61.98 o 
 -10  -7   3     2116.61     2330.62     78.17 o 
  -9  -7   3      841.23      966.14     52.60 o 
  -8  -7   3     5212.48     4886.34    161.21 o 
  -7  -7   3     1995.96     1960.80     63.32 o 
  -6  -7   3     3147.34     3213.15     89.68 o 
  -5  -7   3     9781.51     9248.70    190.09 o 
  -4  -7   3     4001.52     3932.19    124.16 o 
  -3  -7   3    12262.07    11701.13    340.17 o 
  -2  -7   3      889.42      818.02     48.77 o 
  -1  -7   3    17456.25    17698.05    454.83 o 
   0  -7   3        7.95       74.10     41.29 o 
   1  -7   3     3847.58     4162.17    137.85 o 
   2  -7   3      176.79      228.39     40.12 o 
   3  -7   3     2761.19     2745.96    111.83 o 
   4  -7   3      844.40      774.38     63.50 o 
   5  -7   3      621.96      726.79     67.04 o 
   6  -7   3      636.26      662.17     71.16 o 
   7  -7   3       21.24      -23.52     62.06 o 
   8  -7   3      190.42      153.18     71.11 o 
 -12  -6   3      710.54      784.48     91.17 o 
 -11  -6   3      150.34      147.54     50.47 o 
 -10  -6   3     2970.72     2874.31     91.45 o 
  -9  -6   3     1774.18     1808.58     78.89 o 
  -8  -6   3     3823.86     3763.60     87.96 o 
  -7  -6   3     7008.57     6697.37    130.11 o 
  -6  -6   3     5175.39     5023.23    103.01 o 
  -5  -6   3    11643.62    11621.42    201.62 o 
  -4  -6   3     4990.71     4911.80    114.27 o 
  -3  -6   3    19887.46    18547.92    309.43 o 
  -2  -6   3     2696.69     2434.10     76.94 o 
  -1  -6   3    33631.52    33289.64    834.60 o 
   0  -6   3       27.85       74.91     28.47 o 
   1  -6   3    17711.15    17042.00    841.98 o 
   2  -6   3      674.59      760.36     44.40 o 
   3  -6   3    11509.88    11244.29    205.12 o 
   4  -6   3     2465.92     2248.24     85.77 o 
   5  -6   3     1828.19     1746.06    103.66 o 
   6  -6   3      898.68     1029.40     73.13 o 
   7  -6   3      316.91      431.93     64.81 o 
   8  -6   3      901.08      988.18     82.67 o 
   9  -6   3        3.03      -26.14    130.72 o 
 -13  -5   3       11.49      -28.81     79.79 o 
 -12  -5   3      727.87      814.74     72.62 o 
 -11  -5   3       77.79      129.16     52.55 o 
 -10  -5   3     1412.91     1458.94     81.43 o 
  -9  -5   3     1525.05     1486.97     55.68 o 
  -8  -5   3     3845.42     3822.62     80.89 o 
  -7  -5   3     4212.71     4148.14     82.80 o 
  -6  -5   3     8805.45     8643.12    142.00 o 
  -5  -5   3    16864.84    16598.10    251.47 o 
  -4  -5   3     5667.22     5603.92    101.98 o 
  -3  -5   3    24386.01    23390.32    435.41 o 
  -2  -5   3     2156.36     2280.68     65.06 o 
  -1  -5   3    31270.92    30856.33    874.60 o 
   0  -5   3      363.79      403.24     32.41 o 
   1  -5   3    35537.63    34498.83   1329.32 o 
   2  -5   3     1613.21     1637.30     59.58 o 
   3  -5   3    20664.29    19962.30    304.66 o 
   4  -5   3     6867.74     6475.50    132.35 o 
   5  -5   3     5667.30     5211.49    128.80 o 
   6  -5   3     1890.02     1803.00     59.79 o 
   7  -5   3      984.72     1117.12     70.99 o 
   8  -5   3     1711.93     1792.63     80.13 o 
   9  -5   3       63.89       95.66     57.90 o 
  10  -5   3      448.31      432.15    152.25 o 
 -13  -4   3        0.98      -69.05     69.05 o 
 -12  -4   3      363.53      538.90     64.58 o 
 -11  -4   3       73.33       95.89     46.07 o 
 -10  -4   3      901.73      930.92     58.28 o 
  -9  -4   3     1890.91     1901.85     89.61 o 
  -8  -4   3     3705.29     3553.44     83.55 o 
  -7  -4   3     4949.99     5099.78    101.27 o 
  -6  -4   3     4605.76     4821.83     66.97 o 
  -5  -4   3    19641.77    19960.64    233.79 o 
  -4  -4   3     6500.80     6528.18    114.40 o 
  -3  -4   3    35318.73    35658.91    578.21 o 
  -2  -4   3     1859.50     1882.27     51.54 o 
  -1  -4   3    55872.35    53419.88    936.92 o 
   0  -4   3      260.49      287.76     22.77 o 
   1  -4   3    48145.36    47042.70    751.79 o 
   2  -4   3     5330.86     5182.29    229.81 o 
   3  -4   3    39082.52    37989.61    554.63 o 
   4  -4   3     5215.30     5218.33     87.31 o 
   5  -4   3     6029.76     6069.50    110.08 o 
   6  -4   3     2033.57     1888.40     67.73 o 
   7  -4   3     3274.81     3322.35     95.23 o 
   8  -4   3     2375.07     2326.60     97.94 o 
   9  -4   3      517.16      667.23     63.46 o 
  10  -4   3      723.11      691.23    140.72 o 
 -13  -3   3        1.06      -52.29    110.73 o 
 -12  -3   3       84.12      147.99     62.55 o 
 -11  -3   3        1.26       44.11     43.37 o 
 -10  -3   3      407.93      485.35     49.23 o 
  -9  -3   3      421.88      441.84     44.10 o 
  -8  -3   3     1783.19     1761.79     69.19 o 
  -7  -3   3     2017.16     1997.97     42.99 o 
  -6  -3   3     3260.82     3355.34     55.52 o 
  -5  -3   3    14028.34    14826.67    201.29 o 
  -4  -3   3     6665.70     6995.19    111.32 o 
  -3  -3   3    26084.78    27067.57    391.06 o 
  -2  -3   3      297.17      270.94     16.77 o 
  -1  -3   3    55864.75    53017.22   1083.70 o 
   0  -3   3       50.92       39.42     11.59 o 
   1  -3   3    33767.16    33105.24    519.21 o 
   2  -3   3     1003.68     1004.17     33.77 o 
   3  -3   3    27377.84    26492.43    354.22 o 
   4  -3   3     3041.65     3086.19     55.87 o 
   5  -3   3    14562.27    14283.28    224.40 o 
   6  -3   3     3286.03     3169.47     82.53 o 
   7  -3   3     7237.33     6783.25    142.58 o 
   8  -3   3     2504.39     2428.35     84.91 o 
   9  -3   3     1119.59     1106.80     67.86 o 
  10  -3   3     1555.97     1733.83    101.19 o 
  11  -3   3      114.48      160.50     95.15 o 
 -12  -2   3        1.57       85.65     57.89 o 
 -11  -2   3        4.51      -51.19     51.19 o 
 -10  -2   3       60.81      -23.76     33.23 o 
  -9  -2   3       27.85       -6.63     29.11 o 
  -8  -2   3      129.69      132.04     28.49 o 
  -7  -2   3      569.02      543.78     24.89 o 
  -6  -2   3      643.11      677.56     23.28 o 
  -5  -2   3     4298.93     4697.40     68.61 o 
  -4  -2   3      290.99      389.23     15.63 o 
  -3  -2   3     8887.14     9340.46    152.29 o 
  -2  -2   3     1584.75     1740.72     39.12 o 
  -1  -2   3    96350.65    91028.28   2601.45 o 
   0  -2   3     1053.08     1307.68     46.29 o 
   1  -2   3      597.23      648.69     26.11 o 
   2  -2   3      644.90      662.11     35.54 o 
   3  -2   3    25966.74    26417.67    349.78 o 
   4  -2   3     4799.79     4991.55     95.49 o 
   5  -2   3    15292.63    14882.89    230.02 o 
   6  -2   3     3334.06     3240.01     70.96 o 
   7  -2   3     4500.08     4361.48    103.01 o 
   8  -2   3     2373.22     2482.02     81.24 o 
   9  -2   3      924.01      914.10     66.07 o 
  10  -2   3     1462.28     1418.16     89.47 o 
  11  -2   3       69.27       29.22     92.43 o 
 -12  -1   3       92.28       79.11     68.15 o 
 -11  -1   3        1.26      -10.95     63.26 o 
 -10  -1   3       60.02       22.57     41.58 o 
  -9  -1   3      606.22      547.18     41.10 o 
  -8  -1   3       45.58       43.63     28.91 o 
  -7  -1   3       50.08       44.66     21.16 o 
  -6  -1   3       48.40       86.66     16.58 o 
  -5  -1   3       28.60       34.41     13.43 o 
  -4  -1   3     1004.56     1114.59     25.83 o 
  -3  -1   3      488.99      596.14     22.75 o 
  -2  -1   3     3638.19     3888.25    121.87 o 
  -1  -1   3    23601.84    25187.93    387.40 o 
   0  -1   3      511.95      485.54     23.07 o 
   1  -1   3      229.91      342.31     20.69 o 
   2  -1   3    17406.94    17729.69    308.26 o 
   3  -1   3    14927.53    14726.19    239.35 o 
   4  -1   3     1832.32     1923.88     43.30 o 
   5  -1   3     5618.15     5605.95     97.34 o 
   6  -1   3     2732.95     2612.18     61.09 o 
   7  -1   3     4382.71     4368.71    100.79 o 
   8  -1   3     2571.75     2647.78     80.23 o 
   9  -1   3      996.42     1116.67     60.46 o 
  10  -1   3      796.08      722.88     73.18 o 
  11  -1   3      170.68      124.80     70.14 o 
  12  -1   3      508.24      571.12    166.09 o 
 -12   0   3      291.39      351.15     91.64 o 
 -11   0   3       20.10       -8.59     50.88 o 
 -10   0   3      354.69      471.21     52.55 o 
  -9   0   3      253.07      198.49     40.89 o 
  -8   0   3      413.52      419.67     43.95 o 
  -7   0   3      383.02      341.43     30.13 o 
  -6   0   3     2320.08     2186.87     45.59 o 
  -5   0   3     4485.85     4508.79     77.21 o 
  -4   0   3       65.91      125.00     12.16 o 
  -3   0   3     1386.60     1218.24     29.90 o 
  -2   0   3    15948.56    16514.09    325.91 o 
  -1   0   3     4446.44     4851.17    155.33 o 
   0   0   3       40.57      181.85     33.83 o 
   1   0   3      692.11      795.03     55.36 o 
   2   0   3     3819.18     3872.99    104.55 o 
   3   0   3     1660.97     1692.79     34.34 o 
   4   0   3      739.97      805.84     29.15 o 
   5   0   3      720.42      623.14     25.49 o 
   6   0   3      577.32      660.34     34.82 o 
   7   0   3      461.54      461.01     35.37 o 
   8   0   3      522.51      555.03     44.21 o 
   9   0   3      503.16      492.20     46.88 o 
  10   0   3      472.96      550.56     67.70 o 
  11   0   3       54.55      -15.58     58.53 o 
  12   0   3      249.42      464.85    120.73 o 
 -12   1   3      470.02      646.28    209.16 o 
 -11   1   3       35.22       77.87     55.24 o 
 -10   1   3     1033.42     1256.15     71.25 o 
  -9   1   3       70.37       68.49     41.09 o 
  -8   1   3     4240.54     4112.60    112.37 o 
  -7   1   3     2714.85     2520.34     79.14 o 
  -6   1   3     2481.97     2436.56     72.24 o 
  -5   1   3     9891.86    10173.70    173.79 o 
  -4   1   3     8375.48     8488.02    129.46 o 
  -3   1   3     8349.91     8251.84    136.09 o 
  -2   1   3     1566.44     1644.79     57.05 o 
  -1   1   3    65534.56    65142.80   1271.53 o 
   0   1   3       72.71       59.09      6.52 o 
   1   1   3     1790.26     2199.74     46.15 o 
   2   1   3     6478.30     6801.50    120.09 o 
   3   1   3      803.54      941.99     26.20 o 
   4   1   3       94.97      167.66     13.67 o 
   5   1   3      507.06      540.31     20.18 o 
   6   1   3        0.42      -12.19     12.19 o 
   7   1   3      151.00      142.00     24.43 o 
   8   1   3       19.53      -26.76     26.76 o 
   9   1   3       28.96       47.77     36.25 o 
  10   1   3       30.24      123.62     50.83 o 
  11   1   3       44.30       41.67     60.36 o 
  12   1   3       11.08      101.84     67.91 o 
 -11   2   3        1.15      -48.88     85.35 o 
 -10   2   3     1759.88     1859.42     84.23 o 
  -9   2   3       29.84       89.87     45.69 o 
  -8   2   3     5646.84     5516.83    150.22 o 
  -7   2   3     2007.50     2010.69    105.44 o 
  -6   2   3     6412.90     6447.91    142.05 o 
  -5   2   3     5634.62     5491.09    121.30 o 
  -4   2   3    15033.92    15177.77    248.62 o 
  -3   2   3    22355.19    22166.49    398.48 o 
  -2   2   3     2025.33     1982.46     45.46 o 
  -1   2   3    65527.39    64253.62   1088.62 o 
   0   2   3    14519.43    14979.64    399.38 o 
   1   2   3     2142.78     2112.35     50.44 o 
   2   2   3    12383.81    12761.01    169.16 o 
   3   2   3    20262.39    21646.96    262.79 o 
   4   2   3       10.11        6.86      8.36 o 
   5   2   3     5256.35     5322.33     83.83 o 
   6   2   3      447.20      465.92     24.28 o 
   7   2   3      826.39      776.57     27.39 o 
   8   2   3       11.10      -14.13     14.13 o 
   9   2   3      635.02      643.62     40.40 o 
  10   2   3      196.33      149.57     37.70 o 
  11   2   3        3.24      -54.49     54.49 o 
  12   2   3        0.79      131.52     64.46 o 
 -11   3   3        6.96       25.24     86.00 o 
 -10   3   3     1779.53     1834.18     99.76 o 
  -9   3   3      419.72      511.44     75.28 o 
  -8   3   3     4032.93     4084.38    126.64 o 
  -7   3   3      932.57      974.28     54.14 o 
  -6   3   3     8089.58     7885.49    162.16 o 
  -5   3   3     5047.40     5265.84    100.57 o 
  -4   3   3     9015.56     9168.45    174.43 o 
  -3   3   3    19710.33    20228.84    319.41 o 
  -2   3   3    11122.13    11009.20    178.76 o 
  -1   3   3    37720.42    36921.12    570.51 o 
   0   3   3      908.62      924.26     36.08 o 
   1   3   3    16128.52    15681.96    290.07 o 
   2   3   3       50.73       85.12     14.38 o 
   3   3   3    23031.53    23828.57    296.14 o 
   4   3   3       21.06       31.85      9.60 o 
   5   3   3     9832.13     9695.93    119.84 o 
   6   3   3     1843.96     1963.82     41.91 o 
   7   3   3     4211.92     4246.74     65.37 o 
   8   3   3     1416.61     1509.35     40.69 o 
   9   3   3     1108.67     1134.81     39.26 o 
  10   3   3      666.92      664.54     44.54 o 
  11   3   3       32.17      -10.44     43.46 o 
  12   3   3       47.36      104.58    155.33 o 
 -10   4   3      730.87      965.07    117.31 o 
  -9   4   3       62.10       73.11     59.84 o 
  -8   4   3     2254.61     2393.73    102.57 o 
  -7   4   3      857.64      963.48     74.81 o 
  -6   4   3     5322.83     5033.02    132.74 o 
  -5   4   3     7095.16     6898.10    131.80 o 
  -4   4   3    11939.79    11784.14    203.22 o 
  -3   4   3     4811.71     4588.86     95.83 o 
  -2   4   3    11303.47    11766.99    197.89 o 
  -1   4   3    36638.71    36377.96    645.48 o 
   0   4   3     2365.62     2305.69     64.73 o 
   1   4   3    50320.81    49067.45   1148.43 o 
   2   4   3     1158.24     1260.30     35.21 o 
   3   4   3    42232.94    42426.89    568.68 o 
   4   4   3     4445.66     4886.32     64.02 o 
   5   4   3    16855.49    17227.63    204.57 o 
   6   4   3     2270.02     2288.71     40.05 o 
   7   4   3     7116.80     7228.11    115.20 o 
   8   4   3     1851.78     1751.18     52.90 o 
   9   4   3      961.15     1041.83     32.28 o 
  10   4   3     1238.65     1306.63     53.59 o 
 -10   5   3      516.44      512.47    109.83 o 
  -9   5   3        9.18        9.36     65.54 o 
  -8   5   3     1974.78     1977.74    144.95 o 
  -7   5   3      352.75      390.40     57.18 o 
  -6   5   3     5169.34     4870.91    109.86 o 
  -5   5   3     6460.15     6224.74    128.09 o 
  -4   5   3     9848.00     9683.31    176.70 o 
  -3   5   3    10396.51     9957.19    177.82 o 
  -2   5   3    11579.81    11510.21    274.93 o 
  -1   5   3    32688.75    33196.07    492.61 o 
   0   5   3     3855.69     3810.39     90.83 o 
   1   5   3    56177.84    54856.66    987.57 o 
   2   5   3      267.69      333.53     39.96 o 
   3   5   3    49128.82    47311.81    747.02 o 
   4   5   3     1153.19     1179.60     26.96 o 
   5   5   3    31230.52    31771.98    375.86 o 
   6   5   3     3021.71     3022.24     46.84 o 
   7   5   3    10282.28    10436.37    132.96 o 
   8   5   3     3210.85     3267.08     63.88 o 
   9   5   3     1515.61     1513.06     57.02 o 
  10   5   3      867.50      867.13     50.92 o 
  -9   6   3       30.52       19.52     93.86 o 
  -8   6   3      889.33      884.95    101.63 o 
  -7   6   3      257.66      305.12     50.13 o 
  -6   6   3     3490.24     3309.34     95.94 o 
  -5   6   3     1392.06     1467.34     62.26 o 
  -4   6   3     3757.81     3526.04    118.38 o 
  -3   6   3     4583.85     4352.98    115.89 o 
  -2   6   3     8743.40     8502.39    159.34 o 
  -1   6   3    16135.40    16219.79    254.19 o 
   0   6   3     6613.49     6700.90    196.83 o 
   1   6   3    27225.67    26312.52    578.13 o 
   2   6   3      432.13      429.89     35.88 o 
   3   6   3    36248.71    35181.21    633.60 o 
   4   6   3      332.89      365.55     30.03 o 
   5   6   3    20261.35    19873.77    292.82 o 
   6   6   3     2557.32     2512.56     57.47 o 
   7   6   3     7117.91     7098.68    122.79 o 
   8   6   3     2434.81     2488.23     61.95 o 
   9   6   3     4066.29     3977.13     97.78 o 
  10   6   3      553.10      625.78     73.53 o 
  11   6   3      684.93      661.74     87.76 o 
  -8   7   3      174.02      144.87     59.69 o 
  -7   7   3       11.40       35.07     52.87 o 
  -6   7   3      840.76      724.89     71.75 o 
  -5   7   3       10.32       53.88     54.67 o 
  -4   7   3     1003.21     1005.18     67.79 o 
  -3   7   3     2191.34     2209.62     85.52 o 
  -2   7   3     2911.45     2947.31     82.11 o 
  -1   7   3     5569.07     5825.45    138.27 o 
   0   7   3     1219.40     1403.51     78.00 o 
   1   7   3     7291.77     7351.61    164.42 o 
   2   7   3      868.39      831.08     50.93 o 
   3   7   3    15656.83    15214.77    295.57 o 
   4   7   3      389.71      400.06     37.06 o 
   5   7   3    11015.37    10528.71    182.80 o 
   6   7   3      578.88      603.29     39.51 o 
   7   7   3     6394.04     6414.08    140.20 o 
   8   7   3     1076.07     1313.78     94.34 o 
   9   7   3     2104.31     2291.78     84.67 o 
  10   7   3     1479.12     1593.07     75.01 o 
  11   7   3      385.48      280.56    149.18 o 
  12   7   3      552.54      930.44    170.71 o 
  -8   8   3        0.26      -91.86    107.08 o 
  -7   8   3       28.35       34.81     71.23 o 
  -6   8   3      114.89        0.39     61.70 o 
  -5   8   3       50.26      105.80     60.13 o 
  -4   8   3      283.82      301.75     58.09 o 
  -3   8   3      445.68      336.66     70.19 o 
  -2   8   3     1051.90     1116.99     69.12 o 
  -1   8   3     2729.53     3023.86    111.30 o 
   0   8   3     1303.53     1600.43     82.47 o 
   1   8   3     2270.06     2152.47     82.35 o 
   2   8   3     1178.95     1268.39     64.27 o 
   3   8   3     7318.55     6542.39    154.41 o 
   4   8   3      435.77      378.18     43.20 o 
   5   8   3     3503.63     3275.26    122.04 o 
   6   8   3       25.98       44.37     34.15 o 
   7   8   3     4711.89     4833.35    148.36 o 
   8   8   3      419.67      592.74     64.05 o 
   9   8   3      982.96     1026.55     77.49 o 
  10   8   3      687.14      920.08     79.53 o 
  11   8   3      466.45      487.30    189.16 o 
  12   8   3      407.82      391.99    101.37 o 
  -7   9   3       16.58      150.09    282.21 o 
  -6   9   3       58.50      -88.98    121.50 o 
  -5   9   3      156.17      168.80     98.20 o 
  -4   9   3        0.24        8.10     84.23 o 
  -3   9   3        4.20      102.41     83.06 o 
  -2   9   3       51.36      202.69     80.92 o 
  -1   9   3      191.11      226.48     60.46 o 
   0   9   3      162.58      153.07     48.15 o 
   1   9   3      179.15      146.23     47.37 o 
   2   9   3       31.62       86.93     43.35 o 
   3   9   3      678.82      631.55     57.08 o 
   4   9   3      102.11      155.68     57.86 o 
   5   9   3      506.63      567.03     64.30 o 
   6   9   3      121.24      107.19     55.20 o 
   7   9   3     1735.39     1754.79    119.63 o 
   8   9   3      700.93      730.16     75.73 o 
   9   9   3      493.80      594.02     74.63 o 
  10   9   3      394.19      462.69     73.84 o 
  11   9   3      258.20      347.75    103.75 o 
  12   9   3      241.13      125.43    102.24 o 
  -6  10   3      278.57      189.22    119.38 o 
  -5  10   3      130.35      102.58    101.80 o 
  -4  10   3      265.30       20.19    102.27 o 
  -3  10   3      269.42      203.30     95.62 o 
  -2  10   3       85.69      203.78    152.25 o 
  -1  10   3      973.52      985.23     83.02 o 
   0  10   3       73.17      251.61     65.55 o 
   1  10   3       29.90       75.25     50.11 o 
   2  10   3        4.70       81.18     58.26 o 
   3  10   3       83.62       17.33     59.26 o 
   4  10   3      115.17      204.41     66.47 o 
   5  10   3        5.74      -57.44     57.44 o 
   6  10   3       30.75       51.57     60.12 o 
   7  10   3       23.45      -41.68     60.64 o 
   8  10   3       88.84      131.17     65.24 o 
   9  10   3      141.87      233.18     72.63 o 
  10  10   3      148.37      196.68     75.33 o 
  11  10   3       24.34      108.08     98.41 o 
  -4  11   3      617.62      752.73    301.43 o 
  -3  11   3      564.01      505.96    109.90 o 
  -2  11   3      302.46      347.81    177.63 o 
  -1  11   3      314.25      395.66    113.04 o 
   0  11   3      839.79     1019.23    115.73 o 
   1  11   3     1311.41     1453.36    123.14 o 
   2  11   3      174.00      182.70     65.03 o 
   3  11   3      724.02      670.93     79.29 o 
   4  11   3      197.81      294.02     77.31 o 
   5  11   3       56.63       46.39     72.96 o 
   6  11   3        2.72       -9.37     67.53 o 
   7  11   3      146.20      191.43     78.95 o 
   8  11   3       90.35      131.69     79.31 o 
   9  11   3       51.70        2.13     78.44 o 
  10  11   3       38.73        3.28     81.82 o 
  -3  12   3      551.24      633.91    116.32 o 
  -2  12   3      456.24      614.97    111.67 o 
  -1  12   3      651.86      870.00    119.33 o 
   0  12   3      723.19      797.64    154.56 o 
   1  12   3     1255.84     1309.50    124.83 o 
   2  12   3      246.54      315.05     73.80 o 
   3  12   3      695.42      765.07     89.00 o 
   4  12   3       70.58      199.09     76.32 o 
   5  12   3     1236.30     1138.06    100.14 o 
   6  12   3       29.49       47.96     75.84 o 
   7  12   3      457.73      342.97    134.85 o 
   8  12   3        3.78       31.31     86.68 o 
   9  12   3      260.78      252.88     91.21 o 
  10  12   3        0.46      -90.78    108.20 o 
  -1  13   3      715.69      507.51    176.86 o 
   0  13   3      519.23      490.60    179.94 o 
   1  13   3     1421.07     1672.74    145.83 o 
   2  13   3      213.65      252.37    109.05 o 
   3  13   3     1371.98     1491.78    111.90 o 
   4  13   3       52.31       47.49     74.86 o 
   5  13   3     1243.33     1216.39    115.05 o 
   6  13   3       44.22       79.50     84.59 o 
   7  13   3      805.78      730.22    104.08 o 
   8  13   3       51.00       21.10    116.12 o 
   2  14   3      167.88      179.40    110.28 o 
   3  14   3      954.99      947.28    137.65 o 
   4  14   3      112.87      155.01     88.49 o 
   5  14   3     1095.28     1123.67    112.55 o 
   6  14   3        4.18      -86.60    134.57 o 
  -8 -13   4      166.60      213.28    215.31 o 
  -7 -13   4      319.69       99.53    120.87 o 
  -6 -13   4      300.67      255.56    105.18 o 
  -5 -13   4      223.43      400.03    100.09 o 
  -4 -13   4      544.74      633.11     97.28 o 
  -3 -13   4       12.13      103.46     83.14 o 
  -2 -13   4      379.41      381.91     86.46 o 
  -1 -13   4       10.50      216.93    105.30 o 
   0 -13   4      199.34      114.90    213.00 o 
  -9 -12   4      376.47      331.90    202.24 o 
  -8 -12   4      685.56      633.94     97.91 o 
  -7 -12   4      672.45      752.88     97.51 o 
  -6 -12   4     1152.97     1057.95    157.65 o 
  -5 -12   4      426.84      418.67     87.48 o 
  -4 -12   4     1698.76     1903.92    119.21 o 
  -3 -12   4       84.23      108.68     74.61 o 
  -2 -12   4     1638.63     1632.46    108.42 o 
  -1 -12   4        0.91      211.88     75.81 o 
   0 -12   4      848.33      966.67    125.01 o 
   1 -12   4      156.07      197.94    143.80 o 
   2 -12   4      526.73      614.31    127.50 o 
   3 -12   4      129.95      215.31    170.71 o 
 -10 -11   4      277.33      185.83     86.03 o 
  -9 -11   4      705.84      845.44    115.54 o 
  -8 -11   4     1103.15     1003.83     78.14 o 
  -7 -11   4     1129.24      790.14     72.11 o 
  -6 -11   4     2691.59     2600.78    122.09 o 
  -5 -11   4      399.71      353.28     75.05 o 
  -4 -11   4     3055.46     3182.90    298.55 o 
  -3 -11   4       19.66       81.16     65.40 o 
  -2 -11   4     3450.85     3603.45    146.99 o 
  -1 -11   4        4.99       43.21     66.60 o 
   0 -11   4     2757.26     2934.71    128.40 o 
   1 -11   4      177.35      142.48     96.78 o 
   2 -11   4     1330.40     1217.71    130.28 o 
   3 -11   4      449.71      599.79    175.32 o 
   4 -11   4      217.19      288.71    109.22 o 
 -11 -10   4      438.51      545.67     89.14 o 
 -10 -10   4      755.93      824.13    119.94 o 
  -9 -10   4      993.83      881.12     85.66 o 
  -8 -10   4     1261.34     1296.68    119.87 o 
  -7 -10   4      687.81      634.98     60.64 o 
  -6 -10   4     4306.05     4010.94    121.69 o 
  -5 -10   4      320.74      343.74     69.96 o 
  -4 -10   4     5447.51     5071.51    169.09 o 
  -3 -10   4      563.61      499.83     74.17 o 
  -2 -10   4     6636.79     6790.12    203.39 o 
  -1 -10   4        6.17      -57.13     57.13 o 
   0 -10   4     5519.94     5793.14    231.67 o 
   1 -10   4      350.29      539.71     95.87 o 
   2 -10   4     3118.34     3303.89    135.74 o 
   3 -10   4      492.89      565.54     83.43 o 
   4 -10   4     1360.59     1395.28    151.48 o 
   5 -10   4      866.17      611.16    117.78 o 
 -11  -9   4      372.05      345.20     74.78 o 
 -10  -9   4      473.75      455.40     85.14 o 
  -9  -9   4      812.59      861.09     90.57 o 
  -8  -9   4      951.66      986.21     69.92 o 
  -7  -9   4      680.09      737.98     57.76 o 
  -6  -9   4     5464.56     4900.14    129.14 o 
  -5  -9   4     1636.40     1626.90     92.02 o 
  -4  -9   4     5754.96     5517.28    169.26 o 
  -3  -9   4      762.10      681.26     87.71 o 
  -2  -9   4    12504.52    12287.69    308.41 o 
  -1  -9   4        2.13       -3.95     53.92 o 
   0  -9   4    10755.51    10669.94    273.04 o 
   1  -9   4      660.48      745.42     60.06 o 
   2  -9   4     4565.41     4925.03    370.64 o 
   3  -9   4     1446.81     1421.46    113.07 o 
   4  -9   4     3542.07     3503.87    181.32 o 
   5  -9   4      961.56      951.48     99.93 o 
   6  -9   4      477.81      473.64     94.66 o 
   7  -9   4      536.22      536.78    139.95 o 
 -12  -8   4       24.27      -78.43     79.66 o 
 -11  -8   4      169.88      100.36     67.36 o 
 -10  -8   4      183.63      185.72     45.90 o 
  -9  -8   4      489.45      409.10     60.13 o 
  -8  -8   4      639.60      617.39     47.18 o 
  -7  -8   4     2541.07     2383.70     84.62 o 
  -6  -8   4     3462.73     3130.66     95.07 o 
  -5  -8   4      984.91     1030.41     71.38 o 
  -4  -8   4     6210.48     5942.08    185.13 o 
  -3  -8   4      235.67      202.85     50.78 o 
  -2  -8   4    14015.97    14043.09    336.35 o 
  -1  -8   4      138.06      199.78     55.79 o 
   0  -8   4    11369.90    11190.59    323.20 o 
   1  -8   4       17.03       49.55     37.85 o 
   2  -8   4     6047.96     6531.92    249.91 o 
   3  -8   4     1055.92     1089.45     96.28 o 
   4  -8   4     4054.68     3846.66    249.68 o 
   5  -8   4      933.28      860.13    112.99 o 
   6  -8   4     1104.24      973.64    157.65 o 
   7  -8   4      922.92      819.18    116.49 o 
 -12  -7   4        6.57       62.26     80.12 o 
 -11  -7   4       15.82      -12.13     53.55 o 
 -10  -7   4       17.02       58.56     41.86 o 
  -9  -7   4       93.62       77.35     38.56 o 
  -8  -7   4      342.16      349.78     38.23 o 
  -7  -7   4      522.60      531.06     41.42 o 
  -6  -7   4      820.00      913.76     45.85 o 
  -5  -7   4      236.25      243.03     35.59 o 
  -4  -7   4     3610.37     3686.31    118.52 o 
  -3  -7   4      497.83      594.65     53.52 o 
  -2  -7   4     7134.50     7073.47    187.73 o 
  -1  -7   4      292.99      401.47     35.01 o 
   0  -7   4    10726.55    11011.94    357.70 o 
   1  -7   4      263.14      380.25     41.13 o 
   2  -7   4     6784.20     7089.81    188.15 o 
   3  -7   4      750.55      788.27     67.48 o 
   4  -7   4     3768.05     3463.98    261.86 o 
   5  -7   4     1136.80     1142.66    118.54 o 
   6  -7   4     1784.32     1721.77     91.45 o 
   7  -7   4     1039.00     1157.43    101.00 o 
   8  -7   4      377.35      398.82     77.54 o 
 -12  -6   4        0.08        6.67    109.96 o 
 -11  -6   4       27.32       10.15     60.75 o 
 -10  -6   4       72.44       65.31     50.61 o 
  -9  -6   4      359.09      424.48     40.56 o 
  -8  -6   4      214.57      228.28     34.04 o 
  -7  -6   4      429.81      490.27     35.19 o 
  -6  -6   4      183.22      155.25     27.94 o 
  -5  -6   4      304.94      393.26     31.94 o 
  -4  -6   4      864.09      928.98     60.60 o 
  -3  -6   4       38.90       82.11     27.97 o 
  -2  -6   4      547.42      492.30     29.54 o 
  -1  -6   4      823.01      973.75     42.63 o 
   0  -6   4     6201.98     6329.24    189.13 o 
   1  -6   4     1433.54     1573.66     75.31 o 
   2  -6   4     3992.41     4123.81    175.60 o 
   3  -6   4      374.15      514.76     42.93 o 
   4  -6   4     2034.74     1912.13     69.82 o 
   5  -6   4      997.22     1081.63     59.83 o 
   6  -6   4     1285.89     1147.15     64.90 o 
   7  -6   4      831.95      911.89     65.27 o 
   8  -6   4      433.75      521.72     73.86 o 
   9  -6   4      492.08      633.62    167.63 o 
 -12  -5   4        0.33       49.70     54.23 o 
 -11  -5   4      321.98      315.47     53.56 o 
 -10  -5   4        4.38       75.55     44.35 o 
  -9  -5   4     1291.60     1421.85     62.04 o 
  -8  -5   4      504.23      586.18     48.83 o 
  -7  -5   4       33.47       48.09     23.71 o 
  -6  -5   4       13.12      -10.87     19.96 o 
  -5  -5   4       15.92       30.22     18.72 o 
  -4  -5   4       60.59       69.32     17.61 o 
  -3  -5   4     1083.73      968.02     54.38 o 
  -2  -5   4      578.67      654.41     33.37 o 
  -1  -5   4        3.09        8.66     20.36 o 
   0  -5   4      836.23      942.69     59.71 o 
   1  -5   4      919.89     1018.58     62.68 o 
   2  -5   4     1159.63     1212.93     51.62 o 
   3  -5   4       93.47      131.41     25.68 o 
   4  -5   4      984.65      885.56     48.68 o 
   5  -5   4      201.62      251.67     52.43 o 
   6  -5   4     1217.18     1178.02     50.91 o 
   7  -5   4      382.08      377.40     51.42 o 
   8  -5   4      417.00      473.24     62.22 o 
   9  -5   4      186.97      129.77     71.64 o 
  10  -5   4      106.25      100.79     97.29 o 
 -13  -4   4      278.33      489.35     94.58 o 
 -12  -4   4       11.45       -6.57     50.40 o 
 -11  -4   4      909.97     1073.38     71.25 o 
 -10  -4   4      163.78      197.35     66.15 o 
  -9  -4   4     1406.14     1435.18     57.17 o 
  -8  -4   4      231.82      256.20     29.75 o 
  -7  -4   4     2545.93     2532.99     64.74 o 
  -6  -4   4      695.47      720.66     27.08 o 
  -5  -4   4     5401.12     5387.37     71.58 o 
  -4  -4   4     6735.42     6919.38    112.88 o 
  -3  -4   4      185.32      168.57     18.29 o 
  -2  -4   4     6349.52     5816.29    121.61 o 
  -1  -4   4      205.00      231.13     24.21 o 
   0  -4   4    13222.21    13943.20    296.84 o 
   1  -4   4      154.84      223.73     21.67 o 
   2  -4   4     1252.57     1287.35     41.82 o 
   3  -4   4       64.76      149.81     23.71 o 
   4  -4   4      290.54      264.09     31.41 o 
   5  -4   4      120.51       90.30     30.54 o 
   6  -4   4        9.10      -21.59     32.97 o 
   7  -4   4       44.77       58.99     41.74 o 
   8  -4   4      152.60      236.90     50.93 o 
   9  -4   4       28.20      102.88     63.32 o 
  10  -4   4      117.01      147.51     92.97 o 
 -12  -3   4       12.20        9.08     49.07 o 
 -11  -3   4     1014.45     1063.95     62.64 o 
 -10  -3   4      228.06      214.26     50.61 o 
  -9  -3   4     2823.50     2517.76     81.53 o 
  -8  -3   4     1319.42     1358.48     45.63 o 
  -7  -3   4     6673.01     6861.49    100.43 o 
  -6  -3   4     4541.95     4772.85     72.43 o 
  -5  -3   4    17950.96    18328.55    232.22 o 
  -4  -3   4    30646.88    31615.16    495.99 o 
  -3  -3   4      371.61      372.39     17.18 o 
  -2  -3   4    18670.03    18345.58    302.13 o 
  -1  -3   4      326.62      403.29     22.95 o 
   0  -3   4    42336.66    42926.14    739.28 o 
   1  -3   4     5893.66     5887.21    103.74 o 
   2  -3   4    11874.09    11554.69    195.07 o 
   3  -3   4      315.43      379.38     20.20 o 
   4  -3   4      880.04      898.09     28.52 o 
   5  -3   4      666.94      769.08     35.47 o 
   6  -3   4     1701.63     1731.85     61.82 o 
   7  -3   4      387.82      343.45     42.25 o 
   8  -3   4      116.19      131.55     43.13 o 
   9  -3   4      213.77      316.27     66.44 o 
  10  -3   4        0.96      102.71     63.89 o 
  11  -3   4        0.86      -96.24     96.24 o 
 -12  -2   4        1.88      -73.70     73.70 o 
 -11  -2   4     1579.81     1649.64     82.53 o 
 -10  -2   4      183.16      213.97     42.07 o 
  -9  -2   4     4409.09     4424.45     92.96 o 
  -8  -2   4     1990.64     2101.89     60.42 o 
  -7  -2   4     6956.66     6983.82    170.32 o 
  -6  -2   4     9223.10     9717.88    139.75 o 
  -5  -2   4    13493.92    13335.01    172.45 o 
  -4  -2   4    27339.82    28030.17    367.88 o 
  -3  -2   4    11226.12    11399.65    184.20 o 
  -2  -2   4    18459.06    17849.03    309.84 o 
  -1  -2   4      105.18      117.59     17.98 o 
   0  -2   4    92869.48    85969.13   1745.17 o 
   1  -2   4     6661.89     6773.74    228.61 o 
   2  -2   4    36243.45    35014.04    497.80 o 
   3  -2   4     3001.34     3119.93    102.58 o 
   4  -2   4     9791.00    10130.35    159.94 o 
   5  -2   4     5636.30     5708.52    101.17 o 
   6  -2   4     3868.75     3775.62     99.96 o 
   7  -2   4     1359.26     1506.03     60.23 o 
   8  -2   4      324.14      296.42     47.02 o 
   9  -2   4      663.29      612.50     54.01 o 
  10  -2   4      148.20      124.01     76.08 o 
  11  -2   4      152.83       64.79    142.26 o 
 -12  -1   4        0.15       10.25     57.38 o 
 -11  -1   4     1473.85     1423.91    178.66 o 
 -10  -1   4      113.07       92.81     46.88 o 
  -9  -1   4     5161.63     5176.78    112.79 o 
  -8  -1   4     1187.30     1236.44     48.29 o 
  -7  -1   4     9181.82     8971.32    176.43 o 
  -6  -1   4     9296.26     9365.68    135.53 o 
  -5  -1   4    24154.46    24241.71    345.78 o 
  -4  -1   4    28043.59    27952.86    394.29 o 
  -3  -1   4    37427.91    38585.09    661.52 o 
  -2  -1   4    30473.20    29791.75    525.86 o 
  -1  -1   4     5504.00     6100.70     98.24 o 
   0  -1   4    59532.87    56378.45   2033.12 o 
   1  -1   4    15321.40    17008.56    337.62 o 
   2  -1   4    20640.23    21410.64    417.51 o 
   3  -1   4    13502.72    14331.32    235.07 o 
   4  -1   4    28469.30    29024.65    423.56 o 
   5  -1   4     1975.37     1959.82     52.38 o 
   6  -1   4     6508.69     6482.82    114.14 o 
   7  -1   4     2478.98     2361.26     69.32 o 
   8  -1   4     2087.68     1968.87     70.74 o 
   9  -1   4      668.94      652.54     57.47 o 
  10  -1   4      203.23      189.84     58.78 o 
  11  -1   4      427.31      523.52     91.68 o 
  12  -1   4        4.33       76.85     99.46 o 
 -12   0   4        9.98      -36.91     92.27 o 
 -11   0   4      821.13      907.54     70.14 o 
 -10   0   4        3.83      -26.01     44.08 o 
  -9   0   4     4380.91     4171.67    120.74 o 
  -8   0   4     1785.68     1889.46     70.64 o 
  -7   0   4     6904.41     6748.80    127.50 o 
  -6   0   4     7148.66     7251.15    108.91 o 
  -5   0   4    21813.88    22814.64    302.97 o 
  -4   0   4    42040.12    43374.69    606.17 o 
  -3   0   4    15118.27    16065.11    229.24 o 
  -2   0   4    35313.17    35770.24    609.75 o 
  -1   0   4    22889.46    23558.58    401.82 o 
   0   0   4    76944.22    72372.51   3260.38 o 
   1   0   4     1165.41     1523.72     47.52 o 
   2   0   4    81401.96    78777.05   1871.95 o 
   3   0   4       30.49       49.38     11.07 o 
   4   0   4    40641.45    40800.78    587.61 o 
   5   0   4     1773.21     1718.72     54.20 o 
   6   0   4    14194.53    13775.41    215.05 o 
   7   0   4     4809.81     4640.30     90.83 o 
   8   0   4     5518.25     5505.00    121.83 o 
   9   0   4     1340.99     1313.45     61.36 o 
  10   0   4      435.37      446.77     63.62 o 
  11   0   4      685.02      734.43    110.12 o 
  12   0   4       66.66       97.66    131.49 o 
 -12   1   4       33.58        6.60    132.26 o 
 -11   1   4      391.61      373.86     75.47 o 
 -10   1   4       12.78       15.66     48.71 o 
  -9   1   4     3110.15     3079.40     98.42 o 
  -8   1   4      259.39      311.75     44.77 o 
  -7   1   4     5636.90     5649.72    131.45 o 
  -6   1   4     2523.27     2556.49     73.85 o 
  -5   1   4     7223.39     7611.52    111.13 o 
  -4   1   4    20565.83    21278.48    281.99 o 
  -3   1   4     7418.68     7561.24    126.31 o 
  -2   1   4    28834.06    29331.04    501.39 o 
  -1   1   4    14106.02    15081.97    299.84 o 
   0   1   4    39811.94    42269.32    699.81 o 
   1   1   4     5563.16     6321.61    163.60 o 
   2   1   4    35799.70    34593.10    679.52 o 
   3   1   4     4609.67     5151.35     79.66 o 
   4   1   4    55349.79    54771.22    923.37 o 
   5   1   4     2497.35     2471.24     51.11 o 
   6   1   4    17266.58    16979.67    258.53 o 
   7   1   4     4919.39     4717.18     99.86 o 
   8   1   4     5366.79     5433.72    105.92 o 
   9   1   4     2698.43     2720.59     82.22 o 
  10   1   4      878.91     1015.44     72.06 o 
  11   1   4     1030.93     1038.75     80.75 o 
  12   1   4      137.33      201.77     71.10 o 
 -11   2   4       45.89        5.83     97.66 o 
 -10   2   4       24.39      122.65     58.45 o 
  -9   2   4      803.79      868.26     69.45 o 
  -8   2   4       91.16      135.56     40.02 o 
  -7   2   4     1791.67     1674.51     68.83 o 
  -6   2   4      846.28      892.12     47.74 o 
  -5   2   4     2514.72     2630.53     74.07 o 
  -4   2   4     6702.42     6787.05    139.70 o 
  -3   2   4     3643.97     3714.00     97.50 o 
  -2   2   4    23737.38    24398.51    423.98 o 
  -1   2   4     1877.79     1867.82     52.17 o 
   0   2   4    58304.03    55915.42   1082.53 o 
   1   2   4    17472.68    19411.72    773.33 o 
   2   2   4    40438.32    42475.12    575.85 o 
   3   2   4      396.45      396.13     12.31 o 
   4   2   4    41588.98    42399.72    511.64 o 
   5   2   4      848.76      744.95     22.15 o 
   6   2   4    16422.33    16563.15    253.05 o 
   7   2   4     6352.91     6204.25     92.75 o 
   8   2   4     3083.25     3012.86     64.41 o 
   9   2   4     2200.27     2194.25     58.76 o 
  10   2   4     1171.75     1396.26     75.67 o 
  11   2   4     1264.58     1394.21     83.36 o 
  12   2   4      137.63      118.62     63.47 o 
 -11   3   4        6.46       10.35     87.50 o 
 -10   3   4        2.17       75.17     61.42 o 
  -9   3   4       57.91       67.83     54.32 o 
  -8   3   4        0.96       55.75     48.26 o 
  -7   3   4       38.39       33.67     39.99 o 
  -6   3   4       18.73      125.77     42.15 o 
  -5   3   4      471.39      471.74     27.79 o 
  -4   3   4     1171.36     1222.97     55.59 o 
  -3   3   4      213.78      208.35     19.66 o 
  -2   3   4     4283.25     4548.68     81.61 o 
  -1   3   4     1370.26     1454.23     39.70 o 
   0   3   4    58618.87    56058.78   1380.45 o 
   1   3   4      263.15      380.61     27.74 o 
   2   3   4    30858.15    31223.63    547.59 o 
   3   3   4     4183.36     4416.33     56.45 o 
   4   3   4    30504.87    31012.63    357.36 o 
   5   3   4       91.46      114.13     12.37 o 
   6   3   4    13323.29    13337.07    171.64 o 
   7   3   4     2643.00     2656.25     51.13 o 
   8   3   4     3839.50     3978.59     63.87 o 
   9   3   4     2367.37     2427.03     65.39 o 
  10   3   4     1617.25     1667.44     65.23 o 
  11   3   4     1323.28     1509.77     72.54 o 
 -10   4   4       60.30       66.40     91.96 o 
  -9   4   4      267.55      256.53     65.66 o 
  -8   4   4      180.79      117.17     55.24 o 
  -7   4   4       75.74       92.57     48.85 o 
  -6   4   4       10.44       27.51     39.73 o 
  -5   4   4      134.88      140.01     28.13 o 
  -4   4   4      963.31      999.57     42.40 o 
  -3   4   4     1200.54     1303.98     37.86 o 
  -2   4   4      318.60      398.29     22.42 o 
  -1   4   4     1261.41     1224.56     37.80 o 
   0   4   4    13079.33    12850.86    325.87 o 
   1   4   4       52.69      103.43     12.85 o 
   2   4   4     6883.89     6783.46    119.33 o 
   3   4   4     1064.87     1180.97     62.73 o 
   4   4   4     6176.30     6262.16     92.50 o 
   5   4   4      813.50      776.46     22.80 o 
   6   4   4     4182.38     4308.44     67.41 o 
   7   4   4      795.37      773.73     29.40 o 
   8   4   4     3175.90     3256.14     61.43 o 
   9   4   4      965.37     1059.12     37.13 o 
  10   4   4      482.47      541.57     37.98 o 
 -10   5   4       20.59      -38.72     96.99 o 
  -9   5   4      727.53      864.68     85.03 o 
  -8   5   4       87.35      153.10     60.57 o 
  -7   5   4      498.03      519.76     64.57 o 
  -6   5   4      794.53      913.31     55.96 o 
  -5   5   4      235.86      316.50     53.03 o 
  -4   5   4     1266.25     1243.42     49.55 o 
  -3   5   4      129.31      140.60     41.13 o 
  -2   5   4       34.09       87.31     23.25 o 
  -1   5   4       17.66       22.06     28.77 o 
   0   5   4      414.38      433.13     24.39 o 
   1   5   4     2273.71     2262.54     54.56 o 
   2   5   4        2.62        4.61     17.15 o 
   3   5   4      774.41      791.30     62.67 o 
   4   5   4      220.61      258.46     19.38 o 
   5   5   4      295.21      330.45     22.30 o 
   6   5   4     1361.14     1372.91     30.82 o 
   7   5   4      335.18      354.94     22.08 o 
   8   5   4     1239.80     1287.30     36.48 o 
   9   5   4       18.25       55.80     26.82 o 
  10   5   4      277.09      294.06     47.30 o 
  11   5   4      184.02      264.52    115.34 o 
  -9   6   4      688.06      700.03    126.88 o 
  -8   6   4      186.79      334.40     70.07 o 
  -7   6   4     1360.49     1364.94     68.74 o 
  -6   6   4     1083.23     1081.28     59.67 o 
  -5   6   4     2331.51     2104.13     74.41 o 
  -4   6   4     1482.94     1487.71     60.03 o 
  -3   6   4     2811.59     2779.37     89.20 o 
  -2   6   4     4818.32     4677.95    116.02 o 
  -1   6   4      945.05     1046.80     39.86 o 
   0   6   4    14621.90    15793.86    281.85 o 
   1   6   4      280.25      337.18     30.84 o 
   2   6   4     5008.68     4617.37    147.55 o 
   3   6   4      205.24      280.91     52.39 o 
   4   6   4     5134.36     5060.72    108.21 o 
   5   6   4      459.12      510.31     26.85 o 
   6   6   4      111.00      106.53     22.08 o 
   7   6   4        3.59       13.33     23.26 o 
   8   6   4       52.03       64.27     40.57 o 
   9   6   4        5.68       13.41     33.98 o 
  10   6   4        0.06       21.01     43.53 o 
  11   6   4       16.22       66.29     58.32 o 
  -8   7   4      109.75      112.97     59.72 o 
  -7   7   4     2050.48     2036.84    127.43 o 
  -6   7   4      624.11      555.77     57.28 o 
  -5   7   4     3246.16     2926.84    107.74 o 
  -4   7   4     2015.37     1907.04     82.90 o 
  -3   7   4     5834.10     5824.10    146.72 o 
  -2   7   4     5686.15     5951.25    128.15 o 
  -1   7   4     2496.75     2845.00     80.03 o 
   0   7   4    13850.68    13241.15    415.42 o 
   1   7   4      636.54      619.69     45.24 o 
   2   7   4     6301.89     5874.08    160.27 o 
   3   7   4     1455.17     1417.81     60.31 o 
   4   7   4     7611.29     7465.64    159.91 o 
   5   7   4       59.12       91.15     24.34 o 
   6   7   4     1493.94     1612.09     49.86 o 
   7   7   4        2.32       14.81     37.53 o 
   8   7   4     1823.08     1855.03     76.55 o 
   9   7   4       62.74       58.96     37.72 o 
  10   7   4      175.97      212.28     51.09 o 
  11   7   4        9.38       98.53     75.53 o 
  12   7   4       18.33     -118.42    118.42 o 
  -8   8   4        0.95      -98.20     98.20 o 
  -7   8   4     1357.94     1379.92     99.79 o 
  -6   8   4      245.81      265.88     71.79 o 
  -5   8   4     2433.57     2438.33    147.85 o 
  -4   8   4     1349.42     1392.57     78.69 o 
  -3   8   4     4828.40     4634.57    240.16 o 
  -2   8   4     5447.97     5181.39    158.10 o 
  -1   8   4     4773.68     5265.16    227.80 o 
   0   8   4     3764.19     3834.83    223.09 o 
   1   8   4     1807.51     1805.39     75.53 o 
   2   8   4    12059.65    11379.17    237.51 o 
   3   8   4      140.64      116.96     38.97 o 
   4   8   4     9073.72     8690.15    188.02 o 
   5   8   4       17.37      139.77     48.73 o 
   6   8   4     3541.76     3659.36     98.37 o 
   7   8   4        7.73       74.13     47.52 o 
   8   8   4     3165.96     2986.45    114.45 o 
   9   8   4      102.09      111.13     56.48 o 
  10   8   4      258.59      352.70     68.16 o 
  11   8   4       53.82      -48.61     80.88 o 
  12   8   4      164.40      361.59    149.95 o 
  -7   9   4      851.51     1069.21    271.44 o 
  -6   9   4       99.42       45.03    106.16 o 
  -5   9   4     2750.42     2381.03    155.93 o 
  -4   9   4      701.44      548.52     98.92 o 
  -3   9   4     3501.16     3279.43    161.56 o 
  -2   9   4     3443.87     3212.14    155.17 o 
  -1   9   4     4047.52     4175.83    138.95 o 
   0   9   4     7891.25     8211.08    229.53 o 
   1   9   4     2478.13     2350.07    135.85 o 
   2   9   4    10707.84    10686.16    231.64 o 
   3   9   4      586.12      507.83     55.55 o 
   4   9   4     8264.29     7812.84    216.58 o 
   5   9   4      107.26       65.04     55.02 o 
   6   9   4     6223.53     5835.64    203.18 o 
   7   9   4      310.55      331.17     63.09 o 
   8   9   4     3098.41     3070.09    122.95 o 
   9   9   4      190.22      227.67     63.00 o 
  10   9   4      615.14      695.58     81.51 o 
  11   9   4      177.52      188.29     97.58 o 
  12   9   4      233.70      343.76    108.61 o 
  -6  10   4        4.82      -93.26    114.03 o 
  -5  10   4     1247.72     1223.82    367.56 o 
  -4  10   4      414.89      418.90    375.25 o 
  -3  10   4     1862.95     1963.91    157.64 o 
  -2  10   4     1432.99     1470.18    121.30 o 
  -1  10   4     2190.64     2369.16    111.92 o 
   0  10   4     6397.22     7078.65    392.66 o 
   1  10   4      958.41     1211.68     71.41 o 
   2  10   4     5519.36     5716.83    150.86 o 
   3  10   4      553.45      576.90     71.59 o 
   4  10   4     6545.24     6016.81    189.00 o 
   5  10   4      198.75      137.04     63.44 o 
   6  10   4     3986.47     3907.93    263.51 o 
   7  10   4       63.82       64.87     64.32 o 
   8  10   4     2934.42     3031.09    131.72 o 
   9  10   4      304.78      370.69     78.05 o 
  10  10   4      799.72      672.26     86.66 o 
  11  10   4      273.61      332.97    103.82 o 
  -4  11   4      159.93      182.36    265.29 o 
  -3  11   4      731.38      858.06    117.64 o 
  -2  11   4      783.57      902.69    242.99 o 
  -1  11   4     1358.99     1589.32    123.35 o 
   0  11   4     1428.63     1914.41    137.68 o 
   1  11   4      790.45     1026.59     87.82 o 
   2  11   4     3132.69     3043.12    129.05 o 
   3  11   4      400.32      265.19     73.64 o 
   4  11   4     5320.58     5188.06    176.03 o 
   5  11   4       87.97      -22.38     67.54 o 
   6  11   4     3127.46     3004.23    136.67 o 
   7  11   4      166.65       81.13     97.96 o 
   8  11   4     2185.17     2027.82    122.28 o 
   9  11   4      343.65      432.24     85.04 o 
  10  11   4      738.91      692.35     98.09 o 
  -3  12   4      232.93      146.22    146.87 o 
  -2  12   4      176.57      224.83    218.38 o 
  -1  12   4      462.59      446.15    110.73 o 
   0  12   4      372.36      653.39    113.19 o 
   1  12   4      281.27      409.07    105.06 o 
   2  12   4     1418.54     1318.73    262.98 o 
   3  12   4      398.53      499.43    108.29 o 
   4  12   4     2424.01     2407.30    231.89 o 
   5  12   4       22.68       29.76     72.43 o 
   6  12   4     1696.52     1717.45    229.00 o 
   7  12   4      224.04       70.47     82.91 o 
   8  12   4      937.82      944.99    181.41 o 
   9  12   4      188.75      206.94     89.53 o 
  10  12   4      452.24      543.26    132.19 o 
  -1  13   4       60.62      -86.12    166.09 o 
   0  13   4      154.53      -56.90    163.02 o 
   1  13   4       39.01       86.68     99.46 o 
   2  13   4      535.79      740.38    121.90 o 
   3  13   4       72.35      109.56     78.65 o 
   4  13   4      503.57      419.60    100.71 o 
   5  13   4       37.73        8.12    107.76 o 
   6  13   4      607.12      704.32    121.45 o 
   7  13   4       26.04      -10.86     97.49 o 
   8  13   4      351.40      257.33    127.75 o 
   2  14   4       12.05       16.32    107.95 o 
   3  14   4        0.30        8.37    112.71 o 
   4  14   4       31.60      -21.62     80.19 o 
   5  14   4       28.66      146.28     88.91 o 
   6  14   4      141.20        7.08    123.27 o 
  -7 -13   5      675.91      572.56    134.84 o 
  -6 -13   5      143.43       -3.58     85.99 o 
  -5 -13   5      930.96      898.87    104.45 o 
  -4 -13   5        9.59      -61.82     77.87 o 
  -3 -13   5     1448.01     1398.29    110.66 o 
  -2 -13   5        6.77       26.81     76.83 o 
  -1 -13   5     1225.88     1507.96    158.41 o 
   0 -13   5       86.20       23.84    176.86 o 
  -9 -12   5       79.52      154.11    110.34 o 
  -8 -12   5        5.33      -29.43    106.88 o 
  -7 -12   5      394.21      296.77     69.42 o 
  -6 -12   5       75.70      -43.10     58.67 o 
  -5 -12   5      640.87      606.64     89.97 o 
  -4 -12   5       16.77       67.64     79.74 o 
  -3 -12   5     1313.41     1076.78     97.82 o 
  -2 -12   5       30.42      142.16     76.03 o 
  -1 -12   5     1227.20     1170.82    102.76 o 
   0 -12   5       36.01        8.40     90.65 o 
   1 -12   5      903.98      860.24    145.33 o 
   2 -12   5      162.47      191.32    124.57 o 
 -10 -11   5        3.74      -15.40     86.28 o 
  -9 -11   5       33.23       77.56     74.54 o 
  -8 -11   5        3.99      -55.15     55.15 o 
  -7 -11   5       75.41       33.39     59.36 o 
  -6 -11   5       35.85       93.47     63.14 o 
  -5 -11   5      185.41      208.18     73.97 o 
  -4 -11   5       11.81       78.64     71.23 o 
  -3 -11   5      354.62      290.02     82.80 o 
  -2 -11   5       59.41      186.51     69.69 o 
  -1 -11   5      641.03      656.24     83.11 o 
   0 -11   5        2.34      -39.37     98.43 o 
   1 -11   5      721.22      878.88    119.09 o 
   2 -11   5       66.98      115.05     99.18 o 
   3 -11   5      690.90      967.35    190.70 o 
   4 -11   5      222.86      223.87    176.09 o 
 -11 -10   5        9.69      -15.46     74.63 o 
 -10 -10   5      150.79      316.12     78.85 o 
  -9 -10   5       13.38        9.61     51.86 o 
  -8 -10   5      152.64      198.61     55.57 o 
  -7 -10   5       84.63       42.82     48.58 o 
  -6 -10   5      624.36      629.26     60.27 o 
  -5 -10   5       38.30       57.41     59.68 o 
  -4 -10   5      137.17      205.21     64.94 o 
  -3 -10   5      278.41      301.46     66.93 o 
  -2 -10   5       53.57      132.07     65.13 o 
  -1 -10   5       12.74      -56.81     56.81 o 
   0 -10   5       21.76      181.74     81.86 o 
   1 -10   5      309.83      330.62     91.04 o 
   2 -10   5       19.38      179.95     77.94 o 
   3 -10   5      664.00      623.18    107.16 o 
   4 -10   5       25.14       17.74     93.94 o 
   5 -10   5      174.08      174.90    105.12 o 
 -11  -9   5       56.50      147.04     66.46 o 
 -10  -9   5      587.47      664.56     60.17 o 
  -9  -9   5       74.15      108.66     52.33 o 
  -8  -9   5      665.92      729.41     61.28 o 
  -7  -9   5      533.87      519.83     54.05 o 
  -6  -9   5     1388.98     1251.79     66.53 o 
  -5  -9   5     1021.70     1011.60     77.66 o 
  -4  -9   5      453.63      549.88     66.87 o 
  -3  -9   5     1280.45     1176.38     83.73 o 
  -2  -9   5       71.13      139.84     57.95 o 
  -1  -9   5      535.39      456.45     68.21 o 
   0  -9   5       58.12       20.72     69.43 o 
   1  -9   5      182.39      123.96     55.76 o 
   2  -9   5       95.10      192.52     78.69 o 
   3  -9   5       69.90       58.39     81.20 o 
   4  -9   5        4.56      103.87    106.89 o 
   5  -9   5       33.24       26.25    105.87 o 
   6  -9   5        0.06      -41.62    100.79 o 
 -12  -8   5      454.90      428.05     95.87 o 
 -11  -8   5       70.64      116.61     67.05 o 
 -10  -8   5     1524.31     1563.48     69.22 o 
  -9  -8   5      392.31      454.13     47.87 o 
  -8  -8   5     1478.59     1478.06     61.12 o 
  -7  -8   5     1231.82     1382.80     66.11 o 
  -6  -8   5     1059.33     1139.38     59.94 o 
  -5  -8   5     2914.31     2961.31    111.28 o 
  -4  -8   5     2228.22     2333.73     99.11 o 
  -3  -8   5     5992.00     5463.48    161.33 o 
  -2  -8   5      435.43      600.96     63.28 o 
  -1  -8   5     2331.86     2317.34    209.81 o 
   0  -8   5        0.43      116.73     50.34 o 
   1  -8   5     3611.07     3769.71    129.64 o 
   2  -8   5      583.53      614.61    146.51 o 
   3  -8   5      975.30     1106.66     82.48 o 
   4  -8   5      378.11      438.12     74.14 o 
   5  -8   5       60.81      -69.59     69.59 o 
   6  -8   5       68.49       53.93     72.31 o 
   7  -8   5        2.06      -89.50     89.50 o 
 -12  -7   5      914.99     1090.19    108.60 o 
 -11  -7   5       70.09       82.29     54.56 o 
 -10  -7   5     2041.36     2067.72     83.07 o 
  -9  -7   5      698.96      769.96     50.64 o 
  -8  -7   5     3563.45     3711.23    115.06 o 
  -7  -7   5     1134.98     1246.72     65.16 o 
  -6  -7   5     6543.36     6280.23    127.45 o 
  -5  -7   5     6074.82     5768.44    132.72 o 
  -4  -7   5     2572.96     2498.00     94.39 o 
  -3  -7   5    11566.90    10893.36    263.32 o 
  -2  -7   5     1773.67     1597.43    120.67 o 
  -1  -7   5     9747.87     9812.65    337.95 o 
   0  -7   5       29.58       64.73     51.28 o 
   1  -7   5     8675.74     8416.37    283.68 o 
   2  -7   5      208.90      294.34     41.24 o 
   3  -7   5     2896.30     2747.94    116.63 o 
   4  -7   5      561.90      421.75     74.39 o 
   5  -7   5      698.23      698.19     75.29 o 
   6  -7   5      547.17      455.30     75.73 o 
   7  -7   5       55.82       -6.94    102.77 o 
   8  -7   5      223.62      495.21    156.87 o 
 -12  -6   5      798.51      943.37     77.74 o 
 -11  -6   5       79.66      140.67     55.39 o 
 -10  -6   5     2589.06     2626.51     95.60 o 
  -9  -6   5     1136.92     1212.04     82.88 o 
  -8  -6   5     3623.90     3557.35     87.01 o 
  -7  -6   5     5103.05     4873.64    103.71 o 
  -6  -6   5     3544.16     3578.04     82.16 o 
  -5  -6   5    12049.29    11919.04    190.30 o 
  -4  -6   5     5198.90     5062.10    118.42 o 
  -3  -6   5    16201.28    15196.49    295.86 o 
  -2  -6   5     3102.59     3011.73     84.23 o 
  -1  -6   5    29958.05    29764.90    928.56 o 
   0  -6   5        7.32       41.73     28.17 o 
   1  -6   5    19127.10    19095.47    749.83 o 
   2  -6   5       20.27      -15.89     30.56 o 
   3  -6   5     9540.58     8894.93    256.10 o 
   4  -6   5     1879.53     1785.07    147.84 o 
   5  -6   5     2592.80     2541.22    101.41 o 
   6  -6   5      626.92      680.95     56.40 o 
   7  -6   5      558.13      576.25     62.25 o 
   8  -6   5      724.78      752.65     76.08 o 
   9  -6   5       20.47      116.88    147.64 o 
 -12  -5   5      311.96      259.55     62.52 o 
 -11  -5   5       38.48        7.77     49.36 o 
 -10  -5   5     1669.00     1744.11     90.60 o 
  -9  -5   5      582.92      621.31     47.25 o 
  -8  -5   5     5921.46     5608.92    106.99 o 
  -7  -5   5     2765.68     2874.06     66.83 o 
  -6  -5   5     3738.47     3732.01     75.41 o 
  -5  -5   5    15905.73    15826.05    242.28 o 
  -4  -5   5     9134.48     9050.03    146.04 o 
  -3  -5   5    19103.09    18933.73    407.82 o 
  -2  -5   5     4437.24     4118.11     96.86 o 
  -1  -5   5    24777.84    23199.93    743.41 o 
   0  -5   5       70.65       61.83     21.30 o 
   1  -5   5    30124.07    30272.69    568.14 o 
   2  -5   5       42.88       45.17     21.61 o 
   3  -5   5    18968.73    17847.90    333.69 o 
   4  -5   5     2807.14     2808.21     68.98 o 
   5  -5   5     6387.34     6107.98    130.68 o 
   6  -5   5     3390.59     3562.95    104.77 o 
   7  -5   5     1198.48     1328.46     69.25 o 
   8  -5   5     1505.62     1524.61     76.31 o 
   9  -5   5      222.20      236.25     70.71 o 
  10  -5   5      461.04      438.31    115.27 o 
 -12  -4   5      289.16      238.20     60.48 o 
 -11  -4   5        2.29      -14.21     46.42 o 
 -10  -4   5     1076.23     1105.26     61.67 o 
  -9  -4   5      697.41      724.42     44.87 o 
  -8  -4   5     6411.99     6166.02    113.08 o 
  -7  -4   5     4261.26     4269.32     83.38 o 
  -6  -4   5     6730.75     6662.39    123.06 o 
  -5  -4   5    18187.89    18426.46    276.33 o 
  -4  -4   5    10427.77    10296.73    160.92 o 
  -3  -4   5    30592.46    30959.15    505.72 o 
  -2  -4   5     3858.31     3813.35     87.04 o 
  -1  -4   5    62650.69    58813.86   1580.31 o 
   0  -4   5      442.98      443.67     37.91 o 
   1  -4   5    46439.94    45955.96    721.11 o 
   2  -4   5     1251.91     1117.85     43.15 o 
   3  -4   5    32685.57    32232.38    521.08 o 
   4  -4   5     2948.23     2918.77     66.30 o 
   5  -4   5    11565.92    10961.46    163.48 o 
   6  -4   5     4303.28     4219.58    103.08 o 
   7  -4   5     2095.61     2145.54     78.00 o 
   8  -4   5     1861.68     1901.32     78.07 o 
   9  -4   5      902.01      785.28     77.81 o 
  10  -4   5      847.23      833.74    116.90 o 
 -12  -3   5      128.43      100.71     57.61 o 
 -11  -3   5        5.39       23.48     47.79 o 
 -10  -3   5      308.20      377.75     49.63 o 
  -9  -3   5      431.42      492.39     64.60 o 
  -8  -3   5     2229.86     2014.28     68.78 o 
  -7  -3   5     2072.84     2083.97     48.10 o 
  -6  -3   5     6806.01     7094.89    100.07 o 
  -5  -3   5     8626.41     8816.78    118.52 o 
  -4  -3   5    10952.20    11083.82    184.14 o 
  -3  -3   5    20027.88    20523.56    326.67 o 
  -2  -3   5      528.61      500.46     41.00 o 
  -1  -3   5    65561.70    63952.52   1647.88 o 
   0  -3   5     2581.83     2620.44     51.76 o 
   1  -3   5    24314.66    23044.20    366.03 o 
   2  -3   5     1174.85     1192.00     35.26 o 
   3  -3   5    31444.36    30617.40    493.02 o 
   4  -3   5      426.01      455.34     22.43 o 
   5  -3   5    14675.34    14574.09    228.57 o 
   6  -3   5     1319.23     1306.61     53.40 o 
   7  -3   5     5304.82     5299.06    120.82 o 
   8  -3   5     1725.35     1792.87     72.65 o 
   9  -3   5     1590.62     1670.73    101.00 o 
  10  -3   5     1202.43     1328.81     94.42 o 
  11  -3   5       94.10      215.98    105.35 o 
 -12  -2   5        6.50       -4.95     58.29 o 
 -11  -2   5        4.93       19.39     44.78 o 
 -10  -2   5      109.55      135.84     41.95 o 
  -9  -2   5       15.06       39.67     34.60 o 
  -8  -2   5       27.05        5.54     28.06 o 
  -7  -2   5      321.66      343.26     26.64 o 
  -6  -2   5     2238.04     2333.07     47.35 o 
  -5  -2   5      402.91      347.91     17.77 o 
  -4  -2   5      364.17      417.99     18.42 o 
  -3  -2   5     8825.80     9508.45    156.11 o 
  -2  -2   5     4866.81     5022.54     95.59 o 
  -1  -2   5    41237.28    40297.35    714.09 o 
   0  -2   5     3174.71     3351.30     80.44 o 
   1  -2   5     5097.41     4876.13    160.77 o 
   2  -2   5      216.62      254.40     16.45 o 
   3  -2   5    26289.24    26203.34    416.73 o 
   4  -2   5      831.77      831.88     30.35 o 
   5  -2   5    10040.35    10000.86    161.47 o 
   6  -2   5     1364.94     1437.49     46.95 o 
   7  -2   5     7702.38     7138.46    144.21 o 
   8  -2   5      630.38      691.76     49.93 o 
   9  -2   5      820.73      827.32     68.57 o 
  10  -2   5     1138.26     1233.99    189.13 o 
  11  -2   5       60.09      125.11     94.53 o 
 -12  -1   5       69.54       -9.31     57.96 o 
 -11  -1   5        0.80       50.22     65.82 o 
 -10  -1   5       24.96      100.02     38.16 o 
  -9  -1   5      158.48      177.00     42.79 o 
  -8  -1   5      599.12      639.26     39.91 o 
  -7  -1   5      782.83      891.22     39.07 o 
  -6  -1   5       15.33       36.99     18.16 o 
  -5  -1   5      845.69      938.73     30.05 o 
  -4  -1   5     1777.44     1970.50     40.47 o 
  -3  -1   5     2096.85     2148.39     49.35 o 
  -2  -1   5     5284.56     5851.57    107.70 o 
  -1  -1   5     3880.00     4091.79     68.25 o 
   0  -1   5        9.26       57.60     19.99 o 
   1  -1   5    35544.38    36968.43    626.96 o 
   2  -1   5      461.93      510.29     40.76 o 
   3  -1   5    16899.61    17143.87    253.15 o 
   4  -1   5      674.15      645.77     28.85 o 
   5  -1   5     3797.77     3515.21     68.84 o 
   6  -1   5     1071.26     1108.97     40.10 o 
   7  -1   5     4080.04     4017.49     84.73 o 
   8  -1   5      869.68      939.52     54.00 o 
   9  -1   5      689.44      836.41     67.44 o 
  10  -1   5      611.62      650.81     67.28 o 
  11  -1   5      344.14      322.61     69.42 o 
  12  -1   5      254.74      289.39     96.20 o 
 -12   0   5      251.22      458.30    118.42 o 
 -11   0   5       10.93       23.14     60.01 o 
 -10   0   5      682.80      737.02     70.81 o 
  -9   0   5      100.36      104.50     45.09 o 
  -8   0   5     1935.49     1930.70     71.57 o 
  -7   0   5      168.27      182.95     28.18 o 
  -6   0   5     3414.12     3444.48     75.38 o 
  -5   0   5      332.99      365.66     30.44 o 
  -4   0   5      733.46      633.63     22.81 o 
  -3   0   5     6845.41     6985.21    115.72 o 
  -2   0   5    20088.26    19913.30    343.26 o 
  -1   0   5     1075.98     1227.03     26.81 o 
   0   0   5       79.67      186.58     13.84 o 
   1   0   5     6782.47     7682.94    199.78 o 
   2   0   5    33178.61    35055.48    705.63 o 
   3   0   5     2496.28     3112.19     67.15 o 
   4   0   5      965.73     1117.69     30.75 o 
   5   0   5     1639.01     1623.13     41.16 o 
   6   0   5     1363.41     1427.86     47.59 o 
   7   0   5      348.62      362.03     29.37 o 
   8   0   5     1460.12     1498.96     60.37 o 
   9   0   5     1079.72     1035.14     67.56 o 
  10   0   5      235.62      282.58     80.36 o 
  11   0   5      154.76      178.33     64.90 o 
  12   0   5      197.19      330.65     92.43 o 
 -12   1   5      576.06      604.24    107.51 o 
 -11   1   5       15.97       20.43     68.46 o 
 -10   1   5     1253.55     1224.65     83.02 o 
  -9   1   5      119.05      123.07     46.73 o 
  -8   1   5     2613.73     2462.18    103.89 o 
  -7   1   5     1666.41     1741.78     68.25 o 
  -6   1   5     6199.10     6172.12    136.47 o 
  -5   1   5     8421.63     8550.73    133.90 o 
  -4   1   5     8621.58     8355.34    127.91 o 
  -3   1   5     7015.95     6970.45    131.69 o 
  -2   1   5     8444.37     8469.10    153.36 o 
  -1   1   5      705.76      696.04     40.84 o 
   0   1   5     1203.79     1231.23     24.99 o 
   1   1   5    38517.87    39015.14   1271.86 o 
   2   1   5    14509.01    15118.34    259.56 o 
   3   1   5      846.89      938.54     29.47 o 
   4   1   5       18.38       25.51     13.18 o 
   5   1   5      129.38      158.87     21.58 o 
   6   1   5      227.64      249.33     23.43 o 
   7   1   5        1.09        6.19     20.52 o 
   8   1   5       49.36       43.84     27.02 o 
   9   1   5      458.02      531.65     53.49 o 
  10   1   5       46.00      168.87     55.77 o 
  11   1   5       39.22      -27.80     57.97 o 
  12   1   5       42.44      168.29     67.01 o 
 -11   2   5        0.87      -25.74     85.17 o 
 -10   2   5     1117.93     1214.36     82.77 o 
  -9   2   5       74.73       93.21     50.21 o 
  -8   2   5     4796.58     4537.93    144.34 o 
  -7   2   5     1138.07     1154.35     68.95 o 
  -6   2   5     6825.22     6480.77    168.74 o 
  -5   2   5     8380.15     8236.48    198.15 o 
  -4   2   5     9731.48     9340.59    214.78 o 
  -3   2   5    13284.74    13013.58    282.99 o 
  -2   2   5     4689.90     4856.47     94.81 o 
  -1   2   5    68868.47    64412.94   1096.64 o 
   0   2   5    17154.94    17955.03    279.17 o 
   1   2   5    44385.50    48256.61    964.87 o 
   2   2   5     4034.49     4430.72     65.35 o 
   3   2   5     6036.47     6090.59     74.97 o 
   4   2   5      353.51      387.93     17.91 o 
   5   2   5    10448.86    11159.51    136.57 o 
   6   2   5      239.36      257.03     19.38 o 
   7   2   5      870.53      963.63     33.00 o 
   8   2   5       38.01       13.42     23.74 o 
   9   2   5      607.96      606.86     45.97 o 
  10   2   5       10.20      -36.20     48.91 o 
  11   2   5        3.25       11.89     55.51 o 
  12   2   5       16.33        7.65     51.94 o 
 -11   3   5       21.78        5.72     86.69 o 
 -10   3   5     1494.95     1578.84     94.17 o 
  -9   3   5       54.61      112.51     57.96 o 
  -8   3   5     4135.18     4086.00    124.01 o 
  -7   3   5      108.38      138.54     47.48 o 
  -6   3   5     6732.71     6277.44    169.63 o 
  -5   3   5     6871.85     6682.99    161.60 o 
  -4   3   5    11139.73    11031.26    206.51 o 
  -3   3   5    13897.81    14054.20    255.38 o 
  -2   3   5    10335.84    10497.30    170.76 o 
  -1   3   5    65211.96    63774.88   1625.16 o 
   0   3   5     3461.96     3463.44     72.95 o 
   1   3   5     4104.13     4118.54    113.21 o 
   2   3   5       25.87       40.69      9.31 o 
   3   3   5    30839.77    32392.86    415.13 o 
   4   3   5      103.36      132.25     10.81 o 
   5   3   5    18651.31    18793.63    222.16 o 
   6   3   5     2396.41     2371.13     41.27 o 
   7   3   5     4954.48     4911.41     71.67 o 
   8   3   5     1220.80     1230.64     37.57 o 
   9   3   5     1117.62     1115.32     45.26 o 
  10   3   5      440.10      438.49     45.36 o 
  11   3   5      150.23      116.62     46.50 o 
  12   3   5      154.55        9.23    110.73 o 
 -10   4   5     1205.45     1186.07    121.73 o 
  -9   4   5        1.44       79.33     59.41 o 
  -8   4   5     2101.78     2273.22    110.10 o 
  -7   4   5      514.72      545.74     58.33 o 
  -6   4   5     6229.53     6274.95    138.51 o 
  -5   4   5     5412.98     5327.37    118.27 o 
  -4   4   5    11355.87    11103.98    212.56 o 
  -3   4   5     8032.96     7486.73    148.88 o 
  -2   4   5    17091.36    16431.84    324.58 o 
  -1   4   5    34564.57    33430.32    522.36 o 
   0   4   5     9878.64    10304.49    195.14 o 
   1   4   5    47411.46    46678.34    675.35 o 
   2   4   5      383.72      501.24     50.17 o 
   3   4   5    55158.27    54274.27    856.39 o 
   4   4   5       29.16       49.62     10.63 o 
   5   4   5    15274.31    15401.03    213.02 o 
   6   4   5     1784.17     1730.83     34.43 o 
   7   4   5     6154.34     5953.16     83.04 o 
   8   4   5     2982.54     3126.95     55.49 o 
   9   4   5     2215.83     2265.19     55.77 o 
  10   4   5      914.18      896.23     52.99 o 
  11   4   5      691.10      847.39    121.50 o 
 -10   5   5      477.16      662.00    119.25 o 
  -9   5   5        0.24      -41.01     66.09 o 
  -8   5   5     1883.92     1820.58     92.94 o 
  -7   5   5      174.53      172.06     54.24 o 
  -6   5   5     6827.33     6792.28    139.71 o 
  -5   5   5     1217.10     1205.96     51.47 o 
  -4   5   5     8715.41     8301.71    171.13 o 
  -3   5   5     9927.73     9881.12    175.54 o 
  -2   5   5     9229.37     8998.90    156.01 o 
  -1   5   5    19629.61    20145.71    334.74 o 
   0   5   5     4905.65     5353.66    103.86 o 
   1   5   5    46279.38    46304.40    676.69 o 
   2   5   5     2963.68     3221.43     70.69 o 
   3   5   5    28367.21    27501.32    441.69 o 
   4   5   5      119.25      115.06     21.66 o 
   5   5   5    22622.45    22066.54    298.13 o 
   6   5   5     2616.40     2643.38     46.73 o 
   7   5   5     9373.75     9164.70    132.48 o 
   8   5   5     1822.54     1935.16     59.98 o 
   9   5   5     3657.94     3644.69     94.14 o 
  10   5   5      597.28      544.04     63.83 o 
  11   5   5      592.11      678.29    175.32 o 
  -9   6   5        5.07      -39.06     93.45 o 
  -8   6   5     1108.53     1162.77     86.82 o 
  -7   6   5       21.04       83.94     46.70 o 
  -6   6   5     3965.71     3687.26    110.82 o 
  -5   6   5      577.80      638.99     47.19 o 
  -4   6   5     4044.32     3817.77    103.72 o 
  -3   6   5     4619.88     4570.38    101.51 o 
  -2   6   5     9264.15     8825.47    187.18 o 
  -1   6   5    11104.83    11681.87    189.07 o 
   0   6   5     6929.15     7201.95    124.27 o 
   1   6   5    25454.46    24747.25    388.15 o 
   2   6   5     3794.12     3991.88    100.56 o 
   3   6   5    32694.53    31616.99    510.26 o 
   4   6   5      358.03      365.11     30.36 o 
   5   6   5    22513.98    22225.63    324.74 o 
   6   6   5      384.50      399.06     26.92 o 
   7   6   5     9549.11    10061.72    137.33 o 
   8   6   5      539.60      611.63     36.53 o 
   9   6   5     3429.14     3422.39     88.79 o 
  10   6   5     1037.75      987.57     75.66 o 
  11   6   5      917.56     1001.55     90.35 o 
  -8   7   5      185.36       96.82     59.46 o 
  -7   7   5       15.28       63.70     54.89 o 
  -6   7   5      869.84      762.83     58.87 o 
  -5   7   5      232.25      266.37     46.97 o 
  -4   7   5     1755.75     1812.83    117.65 o 
  -3   7   5      925.43     1038.47     61.75 o 
  -2   7   5     4606.71     4589.87    131.42 o 
  -1   7   5     2438.83     2422.22     84.94 o 
   0   7   5     2027.63     2298.61    115.86 o 
   1   7   5     6856.56     6562.87    180.47 o 
   2   7   5     1724.15     1748.02     71.03 o 
   3   7   5    10754.95     9787.91    203.41 o 
   4   7   5      117.71       67.66     31.99 o 
   5   7   5    11473.36    11636.56    183.27 o 
   6   7   5       24.67       18.42     22.57 o 
   7   7   5     8962.08     8857.73    207.77 o 
   8   7   5      884.12     1075.01     61.50 o 
   9   7   5     1413.44     1523.73     62.78 o 
  10   7   5     1233.06     1266.74     88.31 o 
  11   7   5      445.68      572.80     78.19 o 
  12   7   5      410.14      501.88     93.50 o 
  -8   8   5       15.90      -10.56    119.19 o 
  -7   8   5       18.26       24.50     68.80 o 
  -6   8   5       90.56       47.93     63.52 o 
  -5   8   5        7.79      -21.96     63.26 o 
  -4   8   5      168.68       79.32     69.96 o 
  -3   8   5       71.37       73.02     54.82 o 
  -2   8   5      842.01      878.65     88.20 o 
  -1   8   5     1046.98     1117.47     74.80 o 
   0   8   5     1513.46     1624.12     70.33 o 
   1   8   5     2328.54     2229.33     88.09 o 
   2   8   5      668.26      617.66     50.32 o 
   3   8   5     6135.69     5844.78    148.26 o 
   4   8   5       35.27       78.76     38.33 o 
   5   8   5     6595.71     6461.70    148.81 o 
   6   8   5       65.73       91.10     47.55 o 
   7   8   5     3897.07     3963.90    129.44 o 
   8   8   5     1074.76     1127.47     76.62 o 
   9   8   5     1269.35     1357.89    142.80 o 
  10   8   5      296.75      433.94     87.54 o 
  11   8   5      475.59      548.93     97.32 o 
  12   8   5      359.72      321.94    119.96 o 
  -7   9   5       46.82      -21.48    108.16 o 
  -6   9   5       84.09       69.76    169.94 o 
  -5   9   5       44.04      155.40     99.98 o 
  -4   9   5       32.15       34.20    119.19 o 
  -3   9   5       15.64      170.25     80.78 o 
  -2   9   5       15.59       29.08     70.48 o 
  -1   9   5      252.33      246.20     59.15 o 
   0   9   5      291.01      607.18     66.18 o 
   1   9   5      560.89      512.24     53.05 o 
   2   9   5       13.53       52.92     44.81 o 
   3   9   5      798.87      836.19     62.33 o 
   4   9   5       53.40       87.40     45.24 o 
   5   9   5      984.33     1074.92    116.38 o 
   6   9   5      712.84      657.96     69.90 o 
   7   9   5      995.62     1098.04     95.70 o 
   8   9   5      358.37      482.99     95.72 o 
   9   9   5      936.64     1012.91     83.97 o 
  10   9   5      224.17      356.71     90.76 o 
  11   9   5      221.98      212.86     90.08 o 
  12   9   5      263.72      208.91    102.20 o 
  -6  10   5      328.18      246.03    117.96 o 
  -5  10   5       87.60       87.61    292.20 o 
  -4  10   5      390.73      440.39    108.38 o 
  -3  10   5      403.03      411.78    225.30 o 
  -2  10   5       35.81       78.57     77.97 o 
  -1  10   5      302.36      414.83    103.04 o 
   0  10   5       24.76      121.98     64.12 o 
   1  10   5      269.16      260.66     53.57 o 
   2  10   5       67.51       97.65     57.05 o 
   3  10   5       12.92      -51.22     56.96 o 
   4  10   5       70.54      123.91     63.69 o 
   5  10   5       36.13       54.19     62.96 o 
   6  10   5       19.33       53.10     76.66 o 
   7  10   5       14.69       24.76     65.94 o 
   8  10   5        6.05      127.20     68.86 o 
   9  10   5      283.89      242.85     74.26 o 
  10  10   5      118.61      221.77    103.85 o 
  11  10   5       29.79       19.37    137.64 o 
  -4  11   5      620.09      676.96    150.72 o 
  -3  11   5      403.68      345.93    105.32 o 
  -2  11   5      494.60      640.90    109.05 o 
  -1  11   5      330.53      474.16    103.81 o 
   0  11   5      929.39      910.64     87.37 o 
   1  11   5      765.67      857.33    123.08 o 
   2  11   5       87.28      224.85     67.42 o 
   3  11   5      418.98      533.54     75.37 o 
   4  11   5      125.58      228.19     73.65 o 
   5  11   5      323.17      293.42     73.84 o 
   6  11   5       28.00       30.79     72.71 o 
   7  11   5      133.94      152.74     75.81 o 
   8  11   5       83.17       15.78     71.16 o 
   9  11   5       21.58       49.79     96.19 o 
  10  11   5       21.04       37.82    100.55 o 
  -3  12   5      444.08      341.84    108.01 o 
  -2  12   5      690.88      947.53    121.97 o 
  -1  12   5      616.23      614.33    114.42 o 
   0  12   5      942.24      862.47    114.89 o 
   1  12   5      888.27      787.94    114.29 o 
   2  12   5      335.87      314.23    100.48 o 
   3  12   5     1240.67     1270.34    127.95 o 
   4  12   5      358.99      420.07     82.78 o 
   5  12   5      885.70      820.22    112.85 o 
   6  12   5       25.18       60.96     85.25 o 
   7  12   5      505.76      415.27     92.28 o 
   8  12   5       32.83      -69.38     85.86 o 
   9  12   5      276.47      149.27     89.94 o 
  10  12   5        0.21      -43.06    175.32 o 
  -1  13   5      422.62      335.27    164.56 o 
   0  13   5      719.66     1105.76    190.70 o 
   1  13   5     1010.98     1006.12    125.32 o 
   2  13   5      519.92      588.63    113.03 o 
   3  13   5     1737.39     1853.66    212.23 o 
   4  13   5      137.53        6.66     77.94 o 
   5  13   5      939.97      903.47    107.49 o 
   6  13   5       43.80       25.27     84.93 o 
   7  13   5      717.93      689.68    187.93 o 
   8  13   5        6.69      -66.55    111.95 o 
   2  14   5      309.57      336.65    115.81 o 
   3  14   5      882.07      953.02    208.39 o 
   4  14   5       78.47       22.09     85.53 o 
   5  14   5     1042.52     1155.08    153.72 o 
   6  14   5       31.28        4.04    117.65 o 
  -7 -13   6      416.87      355.03    131.53 o 
  -6 -13   6      177.94      168.70     86.93 o 
  -5 -13   6      224.60      191.72     87.31 o 
  -4 -13   6      555.83      596.93     98.29 o 
  -3 -13   6       68.84      133.69     80.07 o 
  -2 -13   6      306.63      176.51    159.21 o 
  -1 -13   6        3.16      181.06    113.43 o 
   0 -13   6      182.61      186.15    174.55 o 
  -9 -12   6      420.08      263.51    115.21 o 
  -8 -12   6      517.30      383.91    107.89 o 
  -7 -12   6      861.63      666.80     80.39 o 
  -6 -12   6      872.61      915.30     81.63 o 
  -5 -12   6      222.48      256.58     82.38 o 
  -4 -12   6     1282.04     1404.58    129.30 o 
  -3 -12   6      135.19      231.33     99.11 o 
  -2 -12   6     1538.39     1654.63    152.28 o 
  -1 -12   6        0.10       34.64     72.27 o 
   0 -12   6     1068.42     1197.71    132.67 o 
   1 -12   6       68.12      179.51    103.99 o 
   2 -12   6      460.98      464.68    121.30 o 
 -10 -11   6      213.46      236.15     87.92 o 
  -9 -11   6      879.85      898.86     87.68 o 
  -8 -11   6      593.09      555.68     88.57 o 
  -7 -11   6     1366.46     1260.62     91.01 o 
  -6 -11   6     2287.39     2175.85    124.89 o 
  -5 -11   6      549.49      506.97     83.80 o 
  -4 -11   6     2285.69     2270.06    179.09 o 
  -3 -11   6      350.60      386.93    122.37 o 
  -2 -11   6     3548.25     3647.22    149.83 o 
  -1 -11   6        4.52       59.47     71.48 o 
   0 -11   6     2620.06     2727.16    209.99 o 
   1 -11   6      119.01      280.09     96.13 o 
   2 -11   6     1501.96     1391.03    192.24 o 
   3 -11   6      261.76      364.66    108.16 o 
   4 -11   6      363.44      346.03    186.09 o 
 -11 -10   6      426.60      522.42    106.73 o 
 -10 -10   6      293.76      297.15     78.64 o 
  -9 -10   6     1052.36     1161.12     79.06 o 
  -8 -10   6      999.33     1112.94     75.25 o 
  -7 -10   6     1571.87     1548.53     79.43 o 
  -6 -10   6     3019.42     2861.71    130.87 o 
  -5 -10   6     1085.75     1017.38     86.10 o 
  -4 -10   6     4431.45     4333.47    158.38 o 
  -3 -10   6      679.56      723.16     81.12 o 
  -2 -10   6     5243.69     5116.51    171.29 o 
  -1 -10   6      170.83       76.07     73.78 o 
   0 -10   6     5002.43     5348.20    261.51 o 
   1 -10   6       38.76       80.93     60.77 o 
   2 -10   6     3352.52     3255.04    395.24 o 
   3 -10   6      299.72      244.64     94.68 o 
   4 -10   6     1192.22     1318.32    132.29 o 
   5 -10   6      453.56      472.66    213.00 o 
 -11  -9   6      323.72      246.62     74.80 o 
 -10  -9   6      254.13      338.32     53.05 o 
  -9  -9   6     1005.86      971.95     69.48 o 
  -8  -9   6      712.11      697.49     61.73 o 
  -7  -9   6      914.25      810.89     61.08 o 
  -6  -9   6     3413.62     3104.90    101.19 o 
  -5  -9   6     1754.47     1601.23    153.03 o 
  -4  -9   6     9155.45     8631.08    305.51 o 
  -3  -9   6     1106.76     1194.26     82.25 o 
  -2  -9   6    10555.41     9775.35    364.58 o 
  -1  -9   6      232.63      159.01     58.62 o 
   0  -9   6     6935.60     6836.08    197.47 o 
   1  -9   6      469.70      407.76     59.57 o 
   2  -9   6     4940.16     5227.11    236.84 o 
   3  -9   6     1001.19     1076.46    108.53 o 
   4  -9   6     3029.95     3166.27    141.12 o 
   5  -9   6      738.08      671.05     90.57 o 
   6  -9   6      694.53      590.64    166.00 o 
 -12  -8   6        2.02      -41.21     77.70 o 
 -11  -8   6      223.98      180.85     52.34 o 
 -10  -8   6      238.25      275.23     47.88 o 
  -9  -8   6      357.25      346.66     47.22 o 
  -8  -8   6      493.59      479.97     45.86 o 
  -7  -8   6     1254.89     1281.57    101.36 o 
  -6  -8   6     4019.15     3810.25    107.57 o 
  -5  -8   6     1794.86     1768.62     90.38 o 
  -4  -8   6     6175.54     5966.49    269.11 o 
  -3  -8   6      907.44     1087.30     87.72 o 
  -2  -8   6    11108.81    10048.60    255.44 o 
  -1  -8   6      292.91      378.23     60.20 o 
   0  -8   6     9099.87     9288.44    411.29 o 
   1  -8   6       57.88       92.15     40.32 o 
   2  -8   6     7477.82     8015.62    348.95 o 
   3  -8   6      327.91      338.06     68.94 o 
   4  -8   6     3016.01     3048.07    130.93 o 
   5  -8   6      449.56      447.12     89.80 o 
   6  -8   6     1164.23      921.16     98.25 o 
   7  -8   6      694.84      883.20    144.56 o 
 -12  -7   6        2.97        7.45     73.35 o 
 -11  -7   6       31.71      -29.93     55.14 o 
 -10  -7   6       86.92       85.04     44.39 o 
  -9  -7   6       81.25      111.51     38.56 o 
  -8  -7   6      150.61      171.07     36.18 o 
  -7  -7   6      420.92      390.77     39.05 o 
  -6  -7   6     1357.03     1310.25     52.77 o 
  -5  -7   6      942.02     1015.03     52.79 o 
  -4  -7   6     1958.87     1871.98     82.96 o 
  -3  -7   6      107.03      165.14     41.83 o 
  -2  -7   6     7574.66     6967.04    226.12 o 
  -1  -7   6       23.87       90.48     32.41 o 
   0  -7   6    10548.81    10708.13    349.40 o 
   1  -7   6       15.96       54.24     22.75 o 
   2  -7   6     6548.33     6491.48    236.41 o 
   3  -7   6      266.60      242.55     43.21 o 
   4  -7   6     4064.89     3719.83    173.54 o 
   5  -7   6      649.73      620.66     71.27 o 
   6  -7   6     2201.43     2299.17    115.97 o 
   7  -7   6      889.29      935.22     95.30 o 
   8  -7   6      446.22      264.52    150.72 o 
 -12  -6   6       18.70       10.46     70.59 o 
 -11  -6   6       69.01       73.16     50.60 o 
 -10  -6   6        6.05       10.33     41.72 o 
  -9  -6   6       83.90      154.57     40.42 o 
  -8  -6   6      101.00       79.81     32.28 o 
  -7  -6   6      405.87      409.54     35.45 o 
  -6  -6   6       87.16       72.61     27.59 o 
  -5  -6   6      192.10      188.51     25.46 o 
  -4  -6   6      236.22      244.86     32.40 o 
  -3  -6   6      113.60      148.74     29.10 o 
  -2  -6   6      941.24      963.93     49.28 o 
  -1  -6   6       68.28       85.27     28.02 o 
   0  -6   6     5047.29     4654.15    159.38 o 
   1  -6   6      499.25      511.07     39.55 o 
   2  -6   6     3984.14     3859.11     88.71 o 
   3  -6   6      128.89      137.91     41.11 o 
   4  -6   6     3431.35     3212.63    159.40 o 
   5  -6   6      709.35      720.88     59.10 o 
   6  -6   6     1762.98     1989.20    160.71 o 
   7  -6   6      479.30      649.16     70.37 o 
   8  -6   6      346.88      482.92     87.37 o 
   9  -6   6      510.65      723.17    214.54 o 
 -12  -5   6        3.43       44.74     86.12 o 
 -11  -5   6      663.29      768.03     74.82 o 
 -10  -5   6        0.57       10.32     43.24 o 
  -9  -5   6      974.77      923.72     54.69 o 
  -8  -5   6      265.42      281.82     44.36 o 
  -7  -5   6      123.00      158.03     26.39 o 
  -6  -5   6      435.87      448.54     29.34 o 
  -5  -5   6     1194.85     1168.16     38.77 o 
  -4  -5   6      461.26      536.83     26.79 o 
  -3  -5   6       17.94       25.58     22.67 o 
  -2  -5   6      670.42      704.64     38.70 o 
  -1  -5   6      414.64      450.83     35.80 o 
   0  -5   6     1528.21     1652.26     64.40 o 
   1  -5   6      146.42      198.27     26.75 o 
   2  -5   6     2492.03     2406.05     63.55 o 
   3  -5   6       18.63       28.41     22.69 o 
   4  -5   6     1817.86     1699.86     58.01 o 
   5  -5   6      191.81      212.93     38.65 o 
   6  -5   6      550.77      642.02     51.90 o 
   7  -5   6      288.71      337.40     48.75 o 
   8  -5   6      402.23      442.45     70.23 o 
   9  -5   6      166.20      163.94     67.01 o 
  10  -5   6      152.75       61.56    107.11 o 
 -12  -4   6        0.55      -73.35     73.35 o 
 -11  -4   6      706.38      838.68     64.93 o 
 -10  -4   6       72.72       33.05     41.29 o 
  -9  -4   6     1954.85     2017.19     75.56 o 
  -8  -4   6      615.33      658.78     43.58 o 
  -7  -4   6     1530.28     1560.19     52.73 o 
  -6  -4   6      460.05      478.05     30.19 o 
  -5  -4   6     3366.24     3330.42     66.38 o 
  -4  -4   6     3590.91     3749.07     69.91 o 
  -3  -4   6     2456.00     2400.81     56.72 o 
  -2  -4   6     2352.66     2152.06     65.40 o 
  -1  -4   6      884.96      865.31    103.04 o 
   0  -4   6     2050.76     2097.82     48.93 o 
   1  -4   6        0.47      -13.98     16.65 o 
   2  -4   6     2264.29     2284.06     63.80 o 
   3  -4   6      313.54      446.78     55.72 o 
   4  -4   6        6.34       51.12     37.02 o 
   5  -4   6       95.43      128.39     34.05 o 
   6  -4   6      570.30      487.07     43.06 o 
   7  -4   6       16.58      -13.76     38.45 o 
   8  -4   6      154.00      187.10     59.74 o 
   9  -4   6        2.50       -0.28     62.02 o 
  10  -4   6       44.90       78.44     99.20 o 
 -12  -3   6        0.70      -56.27     56.27 o 
 -11  -3   6      652.70      702.83     60.04 o 
 -10  -3   6      310.61      308.57     45.29 o 
  -9  -3   6     3605.84     3495.80     98.40 o 
  -8  -3   6      679.31      781.34     41.44 o 
  -7  -3   6     5398.31     5360.66     97.97 o 
  -6  -3   6     4678.17     4906.87     74.67 o 
  -5  -3   6    11547.54    11852.91    155.30 o 
  -4  -3   6    12745.27    12805.22    194.55 o 
  -3  -3   6     7120.74     6854.58    119.41 o 
  -2  -3   6    21597.00    21346.66    445.13 o 
  -1  -3   6     2588.55     2743.37     72.49 o 
   0  -3   6    41410.67    41018.86    638.45 o 
   1  -3   6     1261.43     1335.47     40.54 o 
   2  -3   6    16205.32    16835.30    445.41 o 
   3  -3   6      199.45      300.58     42.82 o 
   4  -3   6     2813.77     2892.07     55.27 o 
   5  -3   6       20.60        9.40     24.21 o 
   6  -3   6      951.90      996.59     48.64 o 
   7  -3   6      763.06      829.05     51.86 o 
   8  -3   6      171.46      219.10     52.32 o 
   9  -3   6      135.46       47.16     58.81 o 
  10  -3   6        7.82       29.70     63.93 o 
  11  -3   6        0.31      -34.29     88.06 o 
 -12  -2   6       28.17      -10.78     59.07 o 
 -11  -2   6     1602.32     1740.70    119.81 o 
 -10  -2   6       30.70       38.87     39.39 o 
  -9  -2   6     5235.34     5183.68    127.61 o 
  -8  -2   6     1044.54     1206.86     47.47 o 
  -7  -2   6    13760.74    13596.59    208.16 o 
  -6  -2   6     6717.26     6849.11    104.10 o 
  -5  -2   6    12692.91    12376.19    161.30 o 
  -4  -2   6    11994.87    12024.64    164.42 o 
  -3  -2   6     6402.34     6524.66    111.37 o 
  -2  -2   6    47018.86    47160.78    726.73 o 
  -1  -2   6     9927.37     9767.41    180.84 o 
   0  -2   6    24328.91    23881.84    494.26 o 
   1  -2   6     1804.30     1787.17     61.35 o 
   2  -2   6    30265.46    29754.84    514.97 o 
   3  -2   6      215.15      275.95     25.41 o 
   4  -2   6    15928.49    16016.09    237.17 o 
   5  -2   6      163.99      189.40     30.53 o 
   6  -2   6     7658.51     7820.51    135.72 o 
   7  -2   6     1312.25     1257.95     53.64 o 
   8  -2   6      349.41      377.76     54.18 o 
   9  -2   6      288.04      281.05     61.49 o 
  10  -2   6       41.92      -57.25     57.25 o 
  11  -2   6       80.84      111.35     94.53 o 
 -12  -1   6        4.64      -50.39     59.01 o 
 -11  -1   6     1520.74     1645.50    126.61 o 
 -10  -1   6        1.14      -25.15     72.37 o 
  -9  -1   6     5400.70     5407.17    116.89 o 
  -8  -1   6     1332.61     1514.52     64.10 o 
  -7  -1   6     9063.65     8918.11    158.67 o 
  -6  -1   6     4877.18     4983.38     87.69 o 
  -5  -1   6    18350.74    18118.13    263.63 o 
  -4  -1   6     3402.31     3091.91     55.96 o 
  -3  -1   6     9497.56     9445.02    171.74 o 
  -2  -1   6    79667.27    77443.50   1312.88 o 
  -1  -1   6    30740.40    31212.46    480.89 o 
   0  -1   6    27830.29    27200.80    481.92 o 
   1  -1   6    31095.33    32028.54    544.14 o 
   2  -1   6    49272.85    49173.93    858.57 o 
   3  -1   6     3222.82     3216.22     60.70 o 
   4  -1   6    26121.94    26085.66    382.45 o 
   5  -1   6     1606.36     1598.72     48.61 o 
   6  -1   6    12121.15    11692.88    187.53 o 
   7  -1   6     1679.32     1754.39     54.00 o 
   8  -1   6     1037.01     1032.18     53.73 o 
   9  -1   6      949.66     1039.69     72.35 o 
  10  -1   6      213.68      202.99     62.18 o 
  11  -1   6      403.25      381.14     88.57 o 
  12  -1   6       18.31      115.58     98.30 o 
 -12   0   6        9.10       75.36    112.27 o 
 -11   0   6      746.55      823.04     90.07 o 
 -10   0   6        0.38       -0.91     55.13 o 
  -9   0   6     3559.35     3540.00    150.06 o 
  -8   0   6      889.44      978.45     47.78 o 
  -7   0   6     3809.51     3614.24     82.19 o 
  -6   0   6     3478.47     3499.78     75.80 o 
  -5   0   6    26643.81    26837.01    383.82 o 
  -4   0   6    28140.08    27979.33    435.02 o 
  -3   0   6    21479.19    21581.09    335.36 o 
  -2   0   6    67780.88    66413.80   1127.80 o 
  -1   0   6    52087.47    54457.75    924.46 o 
   0   0   6    69506.10    65790.13   2429.14 o 
   1   0   6     3816.41     4364.43     69.45 o 
   2   0   6   158361.84   149708.33   3330.58 o 
   3   0   6     7148.69     7277.58    144.55 o 
   4   0   6    35866.80    35363.26    578.06 o 
   5   0   6     1317.22     1381.71     43.90 o 
   6   0   6    13870.01    13582.13    233.68 o 
   7   0   6     4462.39     4413.49     99.61 o 
   8   0   6     3682.66     3658.42     83.46 o 
   9   0   6     1916.09     1852.83    122.98 o 
  10   0   6      644.30      681.20     66.27 o 
  11   0   6      567.72      666.39     76.25 o 
  12   0   6      136.92      117.65     92.43 o 
 -12   1   6       35.51      -99.96     99.96 o 
 -11   1   6      323.74      417.90     71.86 o 
 -10   1   6        4.29      -35.68     50.88 o 
  -9   1   6     1230.14     1218.54     83.89 o 
  -8   1   6        5.68      -42.73     46.79 o 
  -7   1   6     4934.24     4619.95    135.91 o 
  -6   1   6     1528.50     1473.08     54.23 o 
  -5   1   6    17015.35    16840.33    304.57 o 
  -4   1   6    16070.62    16467.07    295.21 o 
  -3   1   6    10322.88    10618.90    263.80 o 
  -2   1   6    33143.64    33097.41    592.71 o 
  -1   1   6     4161.19     4466.03     74.06 o 
   0   1   6    31972.47    32832.19    487.80 o 
   1   1   6      558.87      669.78     25.56 o 
   2   1   6    52526.27    53098.54    889.96 o 
   3   1   6     3471.01     4119.40     71.15 o 
   4   1   6    15909.24    15601.91    256.40 o 
   5   1   6      424.72      467.06     29.94 o 
   6   1   6    19280.01    18677.15    282.40 o 
   7   1   6     4553.74     4588.07     88.92 o 
   8   1   6     6970.32     6525.73    133.50 o 
   9   1   6     2268.93     2396.21    110.32 o 
  10   1   6     1004.68     1082.86     72.23 o 
  11   1   6      875.11      941.56     73.81 o 
  12   1   6      265.26      215.63     72.87 o 
 -11   2   6       64.75       29.19     81.64 o 
 -10   2   6       51.38      100.11     60.94 o 
  -9   2   6      561.23      660.19     73.64 o 
  -8   2   6        9.82       36.48     50.32 o 
  -7   2   6     4967.22     4666.77    139.97 o 
  -6   2   6      978.38     1042.96     68.81 o 
  -5   2   6     4727.38     4896.91    133.83 o 
  -4   2   6     6426.45     6644.60    201.55 o 
  -3   2   6     8136.08     8076.87    314.50 o 
  -2   2   6    24053.53    23977.62    459.50 o 
  -1   2   6    10372.86    10705.31    189.39 o 
   0   2   6     1306.91     1325.91     44.24 o 
   1   2   6    58531.54    59487.06   1632.07 o 
   2   2   6    65001.89    66415.39    973.71 o 
   3   2   6       26.01       76.14     16.86 o 
   4   2   6    25411.30    25524.48    311.97 o 
   5   2   6       33.16       44.36     11.39 o 
   6   2   6    18799.98    18573.04    234.24 o 
   7   2   6     2174.83     2162.05     49.93 o 
   8   2   6     5293.38     5475.69    122.39 o 
   9   2   6     1062.04     1137.04     56.83 o 
  10   2   6     1637.28     1704.33     80.45 o 
  11   2   6      991.71     1149.75     64.28 o 
  12   2   6      226.94      243.15     57.61 o 
 -11   3   6        4.63       49.73    106.12 o 
 -10   3   6      109.33      203.32     67.70 o 
  -9   3   6        0.40       34.65     66.59 o 
  -8   3   6        1.56      123.50     59.22 o 
  -7   3   6       55.04       47.27     52.29 o 
  -6   3   6       49.87      139.06     43.18 o 
  -5   3   6     1498.91     1504.90     49.04 o 
  -4   3   6      570.29      653.97     46.39 o 
  -3   3   6     4974.42     5144.31    105.61 o 
  -2   3   6     3460.64     3316.77     73.06 o 
  -1   3   6      762.31      822.74     27.73 o 
   0   3   6    31330.87    32149.87    497.56 o 
   1   3   6       71.25      159.46     48.70 o 
   2   3   6    16606.36    17295.24    279.47 o 
   3   3   6      813.63      882.63     20.16 o 
   4   3   6    22831.05    23768.26    275.86 o 
   5   3   6      142.51      141.89     12.62 o 
   6   3   6    10530.13    10772.46    134.47 o 
   7   3   6     1653.86     1609.58     36.15 o 
   8   3   6     5050.00     4866.32     73.53 o 
   9   3   6     1099.89     1199.71     48.48 o 
  10   3   6     1648.89     1828.68     68.51 o 
  11   3   6     1033.92     1119.34     62.36 o 
  12   3   6      172.20      139.60     61.07 o 
 -10   4   6        4.88      163.83     94.92 o 
  -9   4   6       48.99       27.11     59.74 o 
  -8   4   6       21.04      133.24     53.11 o 
  -7   4   6      137.57      176.78     65.71 o 
  -6   4   6       64.43       37.85     45.95 o 
  -5   4   6        6.63       -0.88     34.18 o 
  -4   4   6       28.87       25.69     24.92 o 
  -3   4   6       94.10      147.50     29.04 o 
  -2   4   6      494.47      517.31     24.04 o 
  -1   4   6      232.61      307.86     21.02 o 
   0   4   6     4455.73     4507.04     84.43 o 
   1   4   6       21.51       54.26     13.31 o 
   2   4   6    10927.50    11561.10    193.09 o 
   3   4   6      379.59      492.21     25.45 o 
   4   4   6     3149.39     3184.90     50.94 o 
   5   4   6      172.86      176.27     13.70 o 
   6   4   6     2355.91     2372.40     41.21 o 
   7   4   6      801.30      832.51     26.74 o 
   8   4   6     3936.26     3992.64     66.45 o 
   9   4   6      256.95      240.03     35.99 o 
  10   4   6      626.56      715.12     50.41 o 
  11   4   6      699.82      705.82     62.91 o 
 -10   5   6        0.15       12.60     96.02 o 
  -9   5   6      481.37      444.57     78.80 o 
  -8   5   6       22.74       76.99     57.61 o 
  -7   5   6      519.44      622.22     63.80 o 
  -6   5   6     1015.59      963.57     50.91 o 
  -5   5   6     1839.64     1757.97     65.47 o 
  -4   5   6      972.88     1151.20     64.39 o 
  -3   5   6      751.17      841.09     52.79 o 
  -2   5   6       64.89       84.21     27.63 o 
  -1   5   6       57.73       90.98     21.49 o 
   0   5   6     3049.77     3317.20     71.73 o 
   1   5   6       46.74       37.81     15.12 o 
   2   5   6     1859.76     1913.46     92.00 o 
   3   5   6      243.96      325.56     28.08 o 
   4   5   6       23.01      122.72     32.74 o 
   5   5   6      721.02      800.85     42.99 o 
   6   5   6     2412.82     2409.40     52.12 o 
   7   5   6       56.64       40.52     21.70 o 
   8   5   6      337.59      393.89     28.59 o 
   9   5   6       51.08       75.39     35.41 o 
  10   5   6      567.11      558.98     83.82 o 
  11   5   6      146.46      157.55     83.05 o 
  -9   6   6      768.71      739.58    121.74 o 
  -8   6   6        7.72      119.85     67.87 o 
  -7   6   6     1527.45     1501.22     70.44 o 
  -6   6   6      753.63      793.06     53.93 o 
  -5   6   6     4592.41     4390.83    117.66 o 
  -4   6   6     1755.79     1718.77     66.65 o 
  -3   6   6     3002.46     2928.43     76.93 o 
  -2   6   6     5698.23     5543.86    130.86 o 
  -1   6   6     1738.28     1773.60     50.31 o 
   0   6   6     6418.85     6422.19    112.92 o 
   1   6   6      851.44      860.09     32.38 o 
   2   6   6     2160.45     2287.28     62.90 o 
   3   6   6     1744.69     1795.88     64.16 o 
   4   6   6      734.49      833.46     37.02 o 
   5   6   6       13.22       45.30     19.60 o 
   6   6   6       12.13       31.56     20.83 o 
   7   6   6       52.68       74.39     22.88 o 
   8   6   6      648.04      678.75     43.33 o 
   9   6   6      303.15      355.23     52.39 o 
  10   6   6       55.71       93.30     55.45 o 
  11   6   6       91.39      -66.87     66.87 o 
  -8   7   6        5.29      -12.69     56.92 o 
  -7   7   6     2152.30     2122.05    132.75 o 
  -6   7   6      692.07      744.85     59.90 o 
  -5   7   6     3533.96     3418.68    178.08 o 
  -4   7   6      951.35      837.99     87.41 o 
  -3   7   6     6285.19     6131.54    150.99 o 
  -2   7   6     5606.17     5502.81    120.26 o 
  -1   7   6     5139.45     5271.75    102.57 o 
   0   7   6    10435.80    10654.65    218.55 o 
   1   7   6     1611.25     1635.79     65.24 o 
   2   7   6     7894.73     7727.83    169.00 o 
   3   7   6     1944.27     2051.62     72.20 o 
   4   7   6     9654.90     9449.61    174.11 o 
   5   7   6      286.28      279.19     26.60 o 
   6   7   6     1361.13     1330.19     51.55 o 
   7   7   6       62.49      132.75     33.00 o 
   8   7   6     1144.78     1216.17     62.34 o 
   9   7   6       27.24       26.96     42.22 o 
  10   7   6      459.19      535.64     68.65 o 
  11   7   6        7.76        1.88     60.22 o 
  12   7   6       18.03       51.08     84.63 o 
  -8   8   6        2.65        5.79    111.14 o 
  -7   8   6     1684.36     1556.74    125.76 o 
  -6   8   6       60.82       98.68     67.49 o 
  -5   8   6     2124.54     2136.12    100.83 o 
  -4   8   6      517.43      535.84     62.33 o 
  -3   8   6     5140.02     5205.83    162.52 o 
  -2   8   6     4684.78     4589.98    180.63 o 
  -1   8   6     4883.93     4918.97    178.26 o 
   0   8   6     7187.79     7895.18    181.05 o 
   1   8   6     3443.75     3372.37    120.31 o 
   2   8   6     9091.45     8661.43    190.35 o 
   3   8   6     1272.50     1381.88     65.63 o 
   4   8   6     9764.93     8914.43    193.90 o 
   5   8   6       36.34       81.17     37.92 o 
   6   8   6     4092.30     4202.65    115.66 o 
   7   8   6       96.94      133.19     54.38 o 
   8   8   6     1895.88     1969.61     83.04 o 
   9   8   6       84.92      117.31     79.37 o 
  10   8   6      689.53      566.02     74.75 o 
  11   8   6       80.32      134.59     84.74 o 
  12   8   6      100.57      -79.62    105.35 o 
  -7   9   6      937.26      959.03    316.04 o 
  -6   9   6        4.10     -103.51    103.51 o 
  -5   9   6     2067.84     1991.90    151.67 o 
  -4   9   6      924.40      711.01    110.73 o 
  -3   9   6     2580.99     2406.64    141.22 o 
  -2   9   6     1642.50     1865.60    133.03 o 
  -1   9   6     4767.45     4734.00    277.23 o 
   0   9   6     6126.59     6465.18    238.83 o 
   1   9   6     3651.19     4000.69    116.91 o 
   2   9   6     8607.05     8116.36    224.20 o 
   3   9   6      547.40      485.26     54.08 o 
   4   9   6     9485.99     8743.09    301.67 o 
   5   9   6       16.90       47.39     53.99 o 
   6   9   6     7119.94     7093.91    200.38 o 
   7   9   6       31.25      -12.75     53.63 o 
   8   9   6     2368.64     2317.11    111.13 o 
   9   9   6      150.65      128.38     61.98 o 
  10   9   6      752.77      687.53    109.77 o 
  11   9   6      249.93      152.94     93.95 o 
  12   9   6      264.13      392.04    158.41 o 
  -6  10   6        4.12      -84.35    196.85 o 
  -5  10   6     1179.06     1019.76    130.40 o 
  -4  10   6      285.33       74.10    145.33 o 
  -3  10   6     1866.64     2014.66    141.52 o 
  -2  10   6      856.62     1139.14    113.17 o 
  -1  10   6     3715.74     3870.84    176.25 o 
   0  10   6     4217.01     4315.87    166.63 o 
   1  10   6      854.37      894.35     76.58 o 
   2  10   6     5371.29     4911.22    148.25 o 
   3  10   6     1233.08     1095.08    146.95 o 
   4  10   6     7543.73     7001.97    211.37 o 
   5  10   6       75.04       68.88     82.36 o 
   6  10   6     4781.71     4576.36    159.49 o 
   7  10   6      192.62       75.43     65.71 o 
   8  10   6     3008.50     2930.57    132.32 o 
   9  10   6      190.68      260.44     75.50 o 
  10  10   6      697.79      946.22    122.83 o 
  11  10   6      184.92      266.29    109.82 o 
  -4  11   6       26.21      -51.60    108.53 o 
  -3  11   6     1050.35     1009.60    125.25 o 
  -2  11   6      592.30      528.45    107.28 o 
  -1  11   6     1705.64     1948.71    138.38 o 
   0  11   6     1300.64     1413.92    118.31 o 
   1  11   6     1549.25     1736.33    203.35 o 
   2  11   6     2511.34     2428.21    137.67 o 
   3  11   6      516.02      369.72     73.69 o 
   4  11   6     3978.66     3913.45    152.23 o 
   5  11   6       69.56       72.80     70.71 o 
   6  11   6     3924.96     3908.43    240.92 o 
   7  11   6       13.70       99.75     77.22 o 
   8  11   6     1929.81     1983.11    135.38 o 
   9  11   6      162.86      207.56     83.18 o 
  10  11   6      787.76      759.93    128.28 o 
  -3  12   6      278.37      334.86    112.97 o 
  -2  12   6      113.75      259.80    102.32 o 
  -1  12   6      327.77      478.79    113.86 o 
   0  12   6      398.33      512.45    107.01 o 
   1  12   6      679.07      616.88    146.10 o 
   2  12   6     1178.58     1405.07    167.63 o 
   3  12   6      302.80      437.76     75.32 o 
   4  12   6     1657.15     1858.08    116.85 o 
   5  12   6       32.70      -28.81     79.94 o 
   6  12   6     1901.74     1647.94    119.59 o 
   7  12   6       53.98       85.32     84.64 o 
   8  12   6      929.63     1240.88    213.82 o 
   9  12   6       95.18       19.76    101.81 o 
  -1  13   6       82.03      221.46    163.02 o 
   0  13   6      151.46      118.42    153.79 o 
   1  13   6       90.85      276.48    102.22 o 
   2  13   6      273.25      301.52    128.42 o 
   3  13   6       29.74       85.27    100.88 o 
   4  13   6      543.50      738.92     97.69 o 
   5  13   6        3.28      -38.77     82.38 o 
   6  13   6      409.51      346.33     93.44 o 
   7  13   6        1.20      -44.74     85.53 o 
   8  13   6      486.57      511.53    149.95 o 
   2  14   6       19.18       35.44    148.41 o 
   3  14   6        8.74      226.21    128.42 o 
   4  14   6       45.23      -62.89    232.23 o 
   5  14   6       15.21       71.50     89.60 o 
  -7 -13   7      409.83      177.90    127.98 o 
  -6 -13   7      172.97      155.91     98.46 o 
  -5 -13   7      823.95      774.62    102.97 o 
  -4 -13   7       49.19      163.77     98.42 o 
  -3 -13   7     1524.66     1617.49    118.03 o 
  -2 -13   7       21.62      137.27     83.11 o 
  -1 -13   7     1207.60     1397.15    271.44 o 
   0 -13   7       56.83      154.70    117.21 o 
  -9 -12   7       57.43       48.15    152.25 o 
  -8 -12   7       52.43      186.78     89.28 o 
  -7 -12   7      347.56      272.92     69.56 o 
  -6 -12   7       34.25       88.93     63.24 o 
  -5 -12   7      428.45      320.38     84.29 o 
  -4 -12   7      140.28      191.56     79.35 o 
  -3 -12   7     1124.89     1353.18    201.59 o 
  -2 -12   7        3.93       54.27     86.38 o 
  -1 -12   7     1211.02     1218.66    120.50 o 
   0 -12   7       33.00      237.61    105.48 o 
   1 -12   7      960.58     1034.96    215.31 o 
   2 -12   7       15.73      140.06    112.33 o 
 -10 -11   7        3.91       17.51     77.66 o 
  -9 -11   7       26.28       40.17     60.60 o 
  -8 -11   7        0.62      -10.59     56.78 o 
  -7 -11   7      154.16      123.67     58.89 o 
  -6 -11   7       54.45       97.18     54.70 o 
  -5 -11   7      199.23      176.08     74.01 o 
  -4 -11   7       30.28       20.41     67.17 o 
  -3 -11   7      338.86      389.48     78.20 o 
  -2 -11   7        1.90      131.52     70.75 o 
  -1 -11   7      604.61      594.13     82.89 o 
   0 -11   7        5.41      129.87     67.39 o 
   1 -11   7      722.51      659.02    109.69 o 
   2 -11   7       90.21      242.06    282.21 o 
   3 -11   7      740.06      826.19    146.87 o 
   4 -11   7      128.34       12.30    170.71 o 
 -11 -10   7        4.48       40.77     94.06 o 
 -10 -10   7      187.86      253.24     66.10 o 
  -9 -10   7        9.91      -38.71     52.01 o 
  -8 -10   7      288.41      431.53     73.30 o 
  -7 -10   7        4.14      -46.13     46.13 o 
  -6 -10   7      141.40      164.44     51.90 o 
  -5 -10   7        3.04       20.09     60.47 o 
  -4 -10   7        3.94       56.53     62.62 o 
  -3 -10   7      170.56      181.04     64.11 o 
  -2 -10   7      110.07      290.80     68.73 o 
  -1 -10   7       34.09       31.23     65.14 o 
   0 -10   7       21.53      198.66     67.41 o 
   1 -10   7       18.64       49.73     65.05 o 
   2 -10   7       88.14      192.24    139.95 o 
   3 -10   7      752.26      692.02    206.08 o 
   4 -10   7        2.13      175.90    117.65 o 
   5 -10   7      141.80       97.45    109.05 o 
 -11  -9   7       33.27      143.42     73.60 o 
 -10  -9   7      529.26      635.42     57.25 o 
  -9  -9   7       68.88       39.73     52.31 o 
  -8  -9   7      857.89      974.92     68.45 o 
  -7  -9   7      245.14      261.25     50.09 o 
  -6  -9   7     1347.28     1250.77     67.51 o 
  -5  -9   7      659.65      710.39     84.07 o 
  -4  -9   7     1094.87     1276.91     87.26 o 
  -3  -9   7      788.75      818.72     73.29 o 
  -2  -9   7      861.36      974.55     85.80 o 
  -1  -9   7      671.56      689.40    172.28 o 
   0  -9   7        4.00      147.15     57.31 o 
   1  -9   7       83.39      127.87     67.99 o 
   2  -9   7        5.91      131.52     59.77 o 
   3  -9   7       27.90      -21.17     79.97 o 
   4  -9   7        0.76       -6.38     68.45 o 
   5  -9   7        8.42      -25.60     77.18 o 
   6  -9   7       26.90      -73.51     81.27 o 
 -12  -8   7      317.92      381.29     90.65 o 
 -11  -8   7       37.15       19.96     52.20 o 
 -10  -8   7     1275.49     1364.57    102.33 o 
  -9  -8   7      238.88      272.92     44.97 o 
  -8  -8   7     1365.48     1491.95     62.98 o 
  -7  -8   7     1588.66     1556.47     74.81 o 
  -6  -8   7     1800.69     1872.56     76.26 o 
  -5  -8   7     2190.82     2053.13     78.53 o 
  -4  -8   7     2132.43     2018.52    109.29 o 
  -3  -8   7     6225.76     6362.98    228.15 o 
  -2  -8   7      437.90      536.90     62.12 o 
  -1  -8   7     3741.97     3688.86    199.23 o 
   0  -8   7        3.19        5.97     64.48 o 
   1  -8   7     2505.98     2332.89    270.59 o 
   2  -8   7     1027.76     1059.01     64.77 o 
   3  -8   7     1220.49     1273.66     87.02 o 
   4  -8   7       96.07      184.77     67.90 o 
   5  -8   7       40.42       23.40     89.25 o 
   6  -8   7       45.64      -70.73    109.83 o 
   7  -8   7        0.28      -64.47     97.66 o 
 -12  -7   7      563.73      599.17     98.05 o 
 -11  -7   7        2.02      -51.04     51.04 o 
 -10  -7   7     1840.19     1917.85     82.45 o 
  -9  -7   7      309.73      326.20     43.13 o 
  -8  -7   7     2909.29     2813.92     80.86 o 
  -7  -7   7     2252.41     2207.89     69.83 o 
  -6  -7   7     9928.19     9496.50    177.53 o 
  -5  -7   7     4472.17     4630.54    114.71 o 
  -4  -7   7     3745.74     3831.04    180.71 o 
  -3  -7   7     9317.48     9249.48    251.10 o 
  -2  -7   7     1925.00     1807.24     84.52 o 
  -1  -7   7    11963.69    11244.73    268.36 o 
   0  -7   7      392.07      516.72     44.18 o 
   1  -7   7     5794.85     5510.47    217.54 o 
   2  -7   7       22.84       45.42     37.65 o 
   3  -7   7     2639.41     2687.61    111.80 o 
   4  -7   7      353.23      349.26     81.69 o 
   5  -7   7     1026.64      925.36     99.45 o 
   6  -7   7      338.93      319.97     89.90 o 
   7  -7   7      201.59      199.95     97.71 o 
   8  -7   7      129.45      119.96    144.56 o 
 -12  -6   7      753.09      910.60    119.96 o 
 -11  -6   7        1.72      -49.99     49.99 o 
 -10  -6   7     2325.32     2264.47     95.21 o 
  -9  -6   7      438.73      543.32     49.58 o 
  -8  -6   7     5141.86     5136.44    112.70 o 
  -7  -6   7     1886.48     1883.95     61.77 o 
  -6  -6   7     5314.01     5086.18     97.50 o 
  -5  -6   7    10086.08     9945.89    164.19 o 
  -4  -6   7     4766.70     4711.47    115.08 o 
  -3  -6   7    17001.68    16807.96    459.27 o 
  -2  -6   7     3792.33     3547.35    158.71 o 
  -1  -6   7    20594.00    20350.71    686.21 o 
   0  -6   7       17.98       40.26     22.68 o 
   1  -6   7    10521.35    10449.31    449.14 o 
   2  -6   7      221.13      168.79     31.21 o 
   3  -6   7     8534.69     8151.60    352.28 o 
   4  -6   7     1597.09     1444.01     77.67 o 
   5  -6   7     4199.78     4044.66    114.78 o 
   6  -6   7      791.47      763.68     67.67 o 
   7  -6   7      709.99      794.31     82.10 o 
   8  -6   7      588.03      680.30     89.82 o 
   9  -6   7       48.27       76.87    104.38 o 
 -12  -5   7      742.50      819.52     96.24 o 
 -11  -5   7       20.65      -15.38     48.52 o 
 -10  -5   7     1937.45     1935.09     91.08 o 
  -9  -5   7      222.62      244.92     43.41 o 
  -8  -5   7     4997.18     4851.27    105.16 o 
  -7  -5   7     2424.80     2280.47     59.04 o 
  -6  -5   7     4289.21     4273.44     84.08 o 
  -5  -5   7    14299.08    14136.10    219.99 o 
  -4  -5   7     6224.80     6030.87    104.91 o 
  -3  -5   7    14955.63    14301.41    278.13 o 
  -2  -5   7     1252.40     1166.48     51.56 o 
  -1  -5   7    27941.51    26648.29   1200.24 o 
   0  -5   7     1690.22     1593.72     54.64 o 
   1  -5   7    27827.15    26861.95    433.49 o 
   2  -5   7        8.95       -8.78     25.79 o 
   3  -5   7    15751.54    15242.18    278.81 o 
   4  -5   7     1892.37     1783.69     75.64 o 
   5  -5   7     7402.99     6929.45    179.36 o 
   6  -5   7     2202.17     2132.96     85.02 o 
   7  -5   7     1726.86     1818.18     76.33 o 
   8  -5   7     1131.53     1207.83    110.43 o 
   9  -5   7      468.61      643.36     88.15 o 
  10  -5   7      497.50      675.08    120.58 o 
 -12  -4   7      372.72      528.90     84.82 o 
 -11  -4   7       46.56       41.84     48.26 o 
 -10  -4   7      966.51      946.25     60.85 o 
  -9  -4   7      196.86      188.24     41.56 o 
  -8  -4   7     5748.43     5476.19    115.17 o 
  -7  -4   7     4453.19     4357.29     86.39 o 
  -6  -4   7     8829.38     8815.07    145.47 o 
  -5  -4   7     8970.29     8899.42    211.41 o 
  -4  -4   7     7450.47     7384.44    132.06 o 
  -3  -4   7     5776.06     5422.71    104.76 o 
  -2  -4   7     6019.54     5900.24    289.13 o 
  -1  -4   7    65200.24    63813.48   1586.78 o 
   0  -4   7     3594.24     3715.60     72.38 o 
   1  -4   7    32084.36    30639.49    486.90 o 
   2  -4   7     1464.29     1581.64     45.78 o 
   3  -4   7    22647.09    21620.27    352.50 o 
   4  -4   7      986.91     1128.17     53.27 o 
   5  -4   7    11555.99    11368.32    187.41 o 
   6  -4   7     2460.26     2343.90    100.11 o 
   7  -4   7     2153.19     2102.50     75.65 o 
   8  -4   7     1260.16     1278.90     76.71 o 
   9  -4   7      841.63      819.43     77.03 o 
  10  -4   7      815.50      779.87    114.72 o 
 -12  -3   7       48.98       53.94     69.51 o 
 -11  -3   7       31.53       35.39     46.39 o 
 -10  -3   7      499.04      432.92     48.63 o 
  -9  -3   7       91.16       59.36     38.06 o 
  -8  -3   7     2785.36     2727.34     79.80 o 
  -7  -3   7     1481.22     1522.11     57.17 o 
  -6  -3   7     7664.70     7760.40    128.54 o 
  -5  -3   7     4396.48     4225.52     64.65 o 
  -4  -3   7    12451.09    13064.45    198.75 o 
  -3  -3   7    18478.95    18380.84    271.39 o 
  -2  -3   7    20834.57    21663.46    393.80 o 
  -1  -3   7    58283.97    56422.69   1522.37 o 
   0  -3   7     3209.62     3446.42     64.71 o 
   1  -3   7    23549.74    23079.12    367.63 o 
   2  -3   7      159.38      158.24     14.67 o 
   3  -3   7    42937.66    43042.87    676.27 o 
   4  -3   7       51.69       29.52     18.84 o 
   5  -3   7    15152.86    14699.81    208.56 o 
   6  -3   7     1482.59     1407.36     50.02 o 
   7  -3   7     5512.31     5144.44    117.09 o 
   8  -3   7     1060.19     1091.73     73.38 o 
   9  -3   7     1259.80     1263.74     80.63 o 
  10  -3   7      819.65      757.03     80.21 o 
  11  -3   7      187.31      157.52    197.62 o 
 -12  -2   7        5.85      -40.39     58.72 o 
 -11  -2   7        2.23      -33.17     59.71 o 
 -10  -2   7       44.83       25.67     41.47 o 
  -9  -2   7        1.03       31.91     39.96 o 
  -8  -2   7      115.37       99.01     47.62 o 
  -7  -2   7      148.59      103.31     24.57 o 
  -6  -2   7     1340.78     1439.76     37.00 o 
  -5  -2   7     1899.34     1838.62     36.57 o 
  -4  -2   7     5923.11     5784.05     93.65 o 
  -3  -2   7     4955.89     5058.80     99.74 o 
  -2  -2   7     8132.69     8439.10    138.64 o 
  -1  -2   7     3120.32     3328.12     68.94 o 
   0  -2   7     2032.35     2134.30     57.56 o 
   1  -2   7    26660.90    26221.71    540.71 o 
   2  -2   7     1465.96     1435.08     36.82 o 
   3  -2   7    27147.69    27016.80    428.30 o 
   4  -2   7      191.09      242.36     24.11 o 
   5  -2   7    10599.52    10566.09    187.89 o 
   6  -2   7     1353.33     1445.82     50.23 o 
   7  -2   7     5814.40     5792.42    123.44 o 
   8  -2   7      685.98      690.62     64.60 o 
   9  -2   7     1166.37     1193.81     75.38 o 
  10  -2   7      618.34      579.55     75.87 o 
  11  -2   7      149.94      241.63     88.99 o 
 -12  -1   7       90.99       62.29     79.39 o 
 -11  -1   7        0.71      -57.21     74.29 o 
 -10  -1   7      384.49      476.93     59.26 o 
  -9  -1   7        0.61       26.89     35.27 o 
  -8  -1   7      782.90      870.53     44.76 o 
  -7  -1   7       90.15      111.85     27.60 o 
  -6  -1   7      974.93     1021.88     34.59 o 
  -5  -1   7      631.36      574.73     30.87 o 
  -4  -1   7      423.99      481.53     29.85 o 
  -3  -1   7      279.50      237.87     17.23 o 
  -2  -1   7      328.49      347.85     28.86 o 
  -1  -1   7     4018.58     4287.40     72.51 o 
   0  -1   7      590.65      611.40     24.39 o 
   1  -1   7    20576.17    21554.87    323.59 o 
   2  -1   7      477.26      491.22     42.62 o 
   3  -1   7    17375.86    17578.83    371.59 o 
   4  -1   7     1341.75     1476.14     55.34 o 
   5  -1   7     4816.93     4637.66     85.06 o 
   6  -1   7     1306.22     1437.58     63.25 o 
   7  -1   7     3615.20     3550.61     96.17 o 
   8  -1   7      260.29      211.52     50.56 o 
   9  -1   7     1071.52     1041.81     68.97 o 
  10  -1   7      388.82      370.54     63.87 o 
  11  -1   7      341.51      339.07     74.13 o 
  12  -1   7      172.43      342.83    131.49 o 
 -12   0   7      215.82      130.72    119.96 o 
 -11   0   7       11.82       70.52     83.92 o 
 -10   0   7      727.99      889.52     81.15 o 
  -9   0   7       54.78       82.94     38.91 o 
  -8   0   7     1673.21     1659.57     66.09 o 
  -7   0   7      412.16      453.29     37.86 o 
  -6   0   7     3152.63     3133.82     80.90 o 
  -5   0   7     2926.75     2813.88     69.31 o 
  -4   0   7     3791.73     3664.30     70.46 o 
  -3   0   7     4657.44     5281.28    117.03 o 
  -2   0   7     1195.85     1388.04     30.90 o 
  -1   0   7      357.22      510.41     25.31 o 
   0   0   7       97.96      176.79     10.92 o 
   1   0   7     1234.69     1289.91     25.97 o 
   2   0   7    13229.61    13754.04    238.71 o 
   3   0   7     1236.73     1234.71     34.59 o 
   4   0   7      372.78      407.03     21.91 o 
   5   0   7       61.93       51.28     17.77 o 
   6   0   7      131.56      136.13     22.75 o 
   7   0   7      597.75      664.09     38.13 o 
   8   0   7      143.81      172.37     36.42 o 
   9   0   7      387.14      480.86     69.33 o 
  10   0   7      454.79      564.46     67.89 o 
  11   0   7      241.06      324.23     70.53 o 
  12   0   7       94.57      147.84     89.12 o 
 -12   1   7      367.44      332.19    133.80 o 
 -11   1   7        2.04       15.98     64.02 o 
 -10   1   7     1286.81     1521.14    114.94 o 
  -9   1   7      181.40      220.62     58.17 o 
  -8   1   7     2077.39     2125.63     95.14 o 
  -7   1   7      628.53      632.82     55.25 o 
  -6   1   7     5736.38     5523.81    121.02 o 
  -5   1   7     2518.60     2520.56     68.84 o 
  -4   1   7     9854.32     9993.19    187.49 o 
  -3   1   7     4448.32     4514.93     92.44 o 
  -2   1   7     8853.30     8560.50    160.30 o 
  -1   1   7     5260.18     5483.69     89.71 o 
   0   1   7     4150.96     4254.20     62.87 o 
   1   1   7     1040.24     1051.01     25.08 o 
   2   1   7      137.04      193.82     13.71 o 
   3   1   7     5815.40     6276.17    116.82 o 
   4   1   7       49.96       27.33     17.94 o 
   5   1   7      960.90     1078.05     47.21 o 
   6   1   7       16.26       47.16     21.49 o 
   7   1   7        0.06       -1.53     22.38 o 
   8   1   7        2.14        5.13     31.66 o 
   9   1   7      602.38      595.05     54.87 o 
  10   1   7      112.14      132.07     52.04 o 
  11   1   7       93.24       96.00     61.56 o 
  12   1   7       13.56       69.08     65.77 o 
 -11   2   7       12.37      260.47     93.69 o 
 -10   2   7     1463.69     1513.57     90.60 o 
  -9   2   7      140.19      119.83     62.61 o 
  -8   2   7     2879.94     2885.24    194.68 o 
  -7   2   7       63.41       78.89     44.69 o 
  -6   2   7     5461.77     5166.36    144.87 o 
  -5   2   7     7047.96     7141.41    177.98 o 
  -4   2   7     9179.23     8671.16    202.88 o 
  -3   2   7     6069.52     5422.79    133.95 o 
  -2   2   7    32690.49    32482.55    561.56 o 
  -1   2   7     9465.88     9506.69    152.70 o 
   0   2   7    14953.66    15766.19    246.76 o 
   1   2   7    84128.34    82420.28   2151.64 o 
   2   2   7     1897.36     1884.09     42.52 o 
   3   2   7    21643.16    22955.76    279.39 o 
   4   2   7      460.30      486.61     15.46 o 
   5   2   7      561.22      621.44     22.23 o 
   6   2   7       15.29       -6.75     15.77 o 
   7   2   7     1012.94     1001.84     34.66 o 
   8   2   7      130.15      123.70     29.89 o 
   9   2   7      107.65      110.94     39.77 o 
  10   2   7        2.44      -26.38     40.78 o 
  11   2   7       26.10       -1.33     47.57 o 
  12   2   7        0.72       16.27     52.12 o 
 -11   3   7       14.69       58.78    100.73 o 
 -10   3   7     1679.55     1661.60     97.30 o 
  -9   3   7        7.15        5.27     52.84 o 
  -8   3   7     2974.66     2708.43    115.78 o 
  -7   3   7       24.35       -9.85     47.07 o 
  -6   3   7     9493.65     8811.15    221.90 o 
  -5   3   7     6021.82     5913.28    143.40 o 
  -4   3   7    15177.42    14894.50    272.75 o 
  -3   3   7     6669.94     6429.07    127.66 o 
  -2   3   7    10778.00    11084.42    204.11 o 
  -1   3   7    58255.43    57074.06    875.79 o 
   0   3   7    14655.06    15432.31    244.63 o 
   1   3   7    30966.98    32490.27    632.12 o 
   2   3   7     1528.29     1550.99     51.14 o 
   3   3   7    32878.72    33649.66    431.46 o 
   4   3   7       14.72       14.18      9.70 o 
   5   3   7     7905.42     8307.09    104.32 o 
   6   3   7      240.10      269.60     16.82 o 
   7   3   7     6243.95     6259.88     90.81 o 
   8   3   7     1466.55     1542.98     67.45 o 
   9   3   7     1770.08     1765.68     67.20 o 
  10   3   7      270.65      298.66     39.80 o 
  11   3   7      289.12      349.90     49.06 o 
  12   3   7       57.26       80.88     60.12 o 
 -10   4   7     1047.01     1207.62    259.91 o 
  -9   4   7       61.74       51.29     60.93 o 
  -8   4   7     2195.41     2130.01     95.48 o 
  -7   4   7      342.57      387.72     61.53 o 
  -6   4   7     9207.15     8990.92    186.98 o 
  -5   4   7     2721.33     2867.09     89.24 o 
  -4   4   7    14309.80    13987.02    261.87 o 
  -3   4   7     9610.58     9278.96    179.49 o 
  -2   4   7    11786.05    11515.17    210.99 o 
  -1   4   7    52802.86    50894.82    785.63 o 
   0   4   7    21339.71    22218.82    356.28 o 
   1   4   7    27278.93    26673.92    428.72 o 
   2   4   7     4137.54     4203.88    170.48 o 
   3   4   7    52371.04    53804.36    755.26 o 
   4   4   7      418.18      442.18     16.86 o 
   5   4   7    21995.13    22369.57    276.83 o 
   6   4   7      750.22      773.79     22.91 o 
   7   4   7     9602.28     9938.12    127.32 o 
   8   4   7     1069.14     1200.13     44.28 o 
   9   4   7     1822.33     1782.86     67.56 o 
  10   4   7      704.56      730.69     52.00 o 
  11   4   7      516.72      435.42     61.67 o 
 -10   5   7      376.08      367.96    107.08 o 
  -9   5   7       37.67       52.90     68.44 o 
  -8   5   7     2184.93     2274.40    185.57 o 
  -7   5   7      108.62      134.73     40.12 o 
  -6   5   7     6640.31     6337.29    149.48 o 
  -5   5   7      894.72      989.77     79.28 o 
  -4   5   7     8059.92     8033.00    166.60 o 
  -3   5   7     8939.60     8848.50    178.25 o 
  -2   5   7    10338.20    10202.90    178.51 o 
  -1   5   7    22224.04    22336.33    368.43 o 
   0   5   7     9838.09    10418.51    181.10 o 
   1   5   7    21528.38    19939.86    298.32 o 
   2   5   7     6427.39     6751.40    141.39 o 
   3   5   7    41547.89    42400.41    752.84 o 
   4   5   7      771.69      810.88     24.52 o 
   5   5   7    16632.85    16760.81    246.76 o 
   6   5   7      400.00      405.08     21.81 o 
   7   5   7    12075.36    12008.48    184.93 o 
   8   5   7      842.50      952.52     37.66 o 
   9   5   7     3161.98     2982.69     84.93 o 
  10   5   7      792.55      860.68    106.70 o 
  11   5   7      759.19      812.54     94.93 o 
  -9   6   7       13.21       55.78    101.57 o 
  -8   6   7      866.39      935.67    112.30 o 
  -7   6   7        0.12       18.78     44.84 o 
  -6   6   7     2626.66     2552.13     82.35 o 
  -5   6   7      202.44      218.12     40.36 o 
  -4   6   7     7302.86     7036.11    164.71 o 
  -3   6   7     2771.41     2668.29     81.05 o 
  -2   6   7     9186.25     9019.58    190.06 o 
  -1   6   7     8660.32     8705.44    160.17 o 
   0   6   7     4414.74     4194.72     89.82 o 
   1   6   7    18948.52    18111.92    304.28 o 
   2   6   7     8605.59     8629.67    158.25 o 
   3   6   7    22261.58    21904.43    380.95 o 
   4   6   7      810.02      777.19     43.27 o 
   5   6   7    16369.81    16408.34    266.65 o 
   6   6   7       10.77        4.40     27.16 o 
   7   6   7    14294.81    13506.04    226.80 o 
   8   6   7      870.63      910.56     50.21 o 
   9   6   7     3646.23     3642.99    123.64 o 
  10   6   7      605.21      669.30     68.84 o 
  11   6   7     1473.00     1551.70    193.78 o 
  12   6   7      516.81      635.16    147.64 o 
  -8   7   7       89.09       17.04     56.58 o 
  -7   7   7       46.78       85.75     53.39 o 
  -6   7   7      763.04      778.23     60.57 o 
  -5   7   7        1.28       63.81     44.83 o 
  -4   7   7     1958.74     1963.49     84.38 o 
  -3   7   7      842.26      875.36     63.79 o 
  -2   7   7     3360.70     3362.44     99.67 o 
  -1   7   7     2556.18     2615.63     72.03 o 
   0   7   7     1393.90     1488.36     62.05 o 
   1   7   7     4557.50     4563.87    137.66 o 
   2   7   7     1747.21     1784.26     68.80 o 
   3   7   7     7762.40     7294.26    142.62 o 
   4   7   7       97.31      148.35     29.57 o 
   5   7   7    11315.94    10605.64    191.64 o 
   6   7   7       21.24       14.05     27.97 o 
   7   7   7     8030.34     7939.73    154.32 o 
   8   7   7      402.99      454.98     47.36 o 
   9   7   7     1877.55     1971.79     97.26 o 
  10   7   7      892.52     1020.99     80.06 o 
  11   7   7      682.05      707.69     98.29 o 
  12   7   7      389.90      311.00    126.88 o 
  -8   8   7       12.50      -69.50    122.26 o 
  -7   8   7       30.10       37.84     73.48 o 
  -6   8   7      163.66       46.75     65.93 o 
  -5   8   7       12.03      119.34     79.47 o 
  -4   8   7       13.11      -35.66     50.53 o 
  -3   8   7        2.05       58.72     58.45 o 
  -2   8   7      854.17      939.40    102.27 o 
  -1   8   7      556.32      671.30     63.78 o 
   0   8   7     1652.04     1792.89     74.30 o 
   1   8   7     2642.70     2232.26    133.19 o 
   2   8   7     1234.27     1246.09     63.45 o 
   3   8   7     4366.88     3892.88    176.47 o 
   4   8   7        9.70       85.92     53.34 o 
   5   8   7     5474.34     5206.06    115.05 o 
   6   8   7       70.49       82.17     34.87 o 
   7   8   7     3662.00     3683.17    108.44 o 
   8   8   7       79.06       78.71     45.89 o 
   9   8   7     1073.01     1123.44    123.79 o 
  10   8   7      367.71      426.63     70.22 o 
  11   8   7      464.84      601.12     80.40 o 
  12   8   7      182.97      157.55     93.68 o 
  -7   9   7       26.25       48.20    107.51 o 
  -6   9   7       84.61       58.23    155.33 o 
  -5   9   7       12.37       19.44     96.89 o 
  -4   9   7      108.78      -55.88     79.66 o 
  -3   9   7       75.59      245.50     87.90 o 
  -2   9   7      259.83      140.28     79.20 o 
  -1   9   7        0.46      165.33     76.12 o 
   0   9   7      143.90      180.55     60.28 o 
   1   9   7      502.93      424.48     62.38 o 
   2   9   7       32.89        5.81     44.72 o 
   3   9   7      820.05      694.44     58.92 o 
   4   9   7        5.28      118.39     47.77 o 
   5   9   7     1324.96     1356.57     68.64 o 
   6   9   7       29.66      128.81     56.96 o 
   7   9   7      743.21      857.69     74.83 o 
   8   9   7      384.16      506.00     79.03 o 
   9   9   7      513.22      521.72     95.04 o 
  10   9   7      135.37      284.80     88.06 o 
  11   9   7      223.58      269.10    101.57 o 
  12   9   7      158.35      170.72    123.03 o 
  -6  10   7      269.22      158.10    116.44 o 
  -5  10   7       84.75      210.19    109.89 o 
  -4  10   7      318.36      427.71    110.48 o 
  -3  10   7      153.70      302.97    101.12 o 
  -2  10   7       91.21      196.28     89.47 o 
  -1  10   7      190.89      361.09     90.18 o 
   0  10   7       48.64      139.91     64.60 o 
   1  10   7       90.05       44.67     61.21 o 
   2  10   7       22.90      116.15     51.21 o 
   3  10   7       41.11       34.04     51.94 o 
   4  10   7       11.17       56.23     75.24 o 
   5  10   7        2.36       53.93     59.82 o 
   6  10   7       57.51       28.39     63.41 o 
   7  10   7        5.68       -8.03     64.90 o 
   8  10   7       67.36      175.72     68.86 o 
   9  10   7      293.19      283.90     97.22 o 
  10  10   7       17.99       -9.14     96.13 o 
  11  10   7       32.49      -49.21     94.61 o 
  -4  11   7      742.53      710.96    123.91 o 
  -3  11   7      200.52      188.24    107.13 o 
  -2  11   7      782.89      845.62    110.86 o 
  -1  11   7      301.97      658.33    108.49 o 
   0  11   7      434.11      272.45     80.53 o 
   1  11   7      748.49      969.35    165.77 o 
   2  11   7      255.49      291.74     60.74 o 
   3  11   7      534.10      681.98     79.11 o 
   4  11   7      167.64      266.27     76.29 o 
   5  11   7      316.01      299.85     75.97 o 
   6  11   7       94.57       81.37     77.92 o 
   7  11   7      116.30       24.48     93.49 o 
   8  11   7        1.91      135.18     82.07 o 
   9  11   7       12.54      -13.51     94.31 o 
  10  11   7       22.98      -13.47    103.75 o 
  -3  12   7      281.07      267.60    114.26 o 
  -2  12   7     1088.93     1085.00    149.18 o 
  -1  12   7      497.00      682.89    118.84 o 
   0  12   7     1020.16     1315.03    127.11 o 
   1  12   7      918.28      980.65     93.77 o 
   2  12   7      644.37      786.65    110.48 o 
   3  12   7     1206.88     1214.16     98.45 o 
   4  12   7      487.05      409.44     84.01 o 
   5  12   7      822.56      874.68     99.17 o 
   6  12   7       45.17       12.64     80.42 o 
   7  12   7      471.48      425.96     90.82 o 
   8  12   7       50.57      114.34    116.96 o 
   9  12   7      263.37      352.03    172.25 o 
  -1  13   7      342.55      247.81    183.01 o 
   0  13   7      731.18      864.31    196.85 o 
   1  13   7      618.06      919.67    179.94 o 
   2  13   7      656.98      732.61    172.25 o 
   3  13   7     1645.61     1779.06    151.35 o 
   4  13   7      358.35      142.85     79.62 o 
   5  13   7      866.00      989.69    105.02 o 
   6  13   7       40.37      -51.47     86.18 o 
   7  13   7      726.61      535.21    107.74 o 
   8  13   7       11.91       19.71    124.05 o 
   2  14   7      575.75      765.40    256.83 o 
   3  14   7      822.13      760.48    139.95 o 
   4  14   7      150.85      122.42    118.78 o 
   5  14   7      696.49      613.03    103.15 o 
  -7 -13   8      354.77      331.01    132.10 o 
  -6 -13   8      157.61      -52.59    116.22 o 
  -5 -13   8      222.16      372.27     95.63 o 
  -4 -13   8      351.33      628.57    100.67 o 
  -3 -13   8      156.86      224.11     88.06 o 
  -2 -13   8      273.86      178.45     82.06 o 
  -1 -13   8        1.09      271.48    114.72 o 
   0 -13   8      176.57      171.40    117.81 o 
  -9 -12   8      413.01      374.81    115.94 o 
  -8 -12   8      306.37      258.05     88.48 o 
  -7 -12   8      877.46      796.29    145.64 o 
  -6 -12   8      825.03      801.24     79.18 o 
  -5 -12   8      324.91      458.40     89.11 o 
  -4 -12   8     1162.51     1153.17    105.18 o 
  -3 -12   8      253.39      376.20     87.54 o 
  -2 -12   8     1419.99     1359.02    144.15 o 
  -1 -12   8        6.43      -50.61     76.50 o 
   0 -12   8     1094.59     1368.21    216.08 o 
   1 -12   8        1.59       17.60    102.15 o 
   2 -12   8      369.33      407.73    126.11 o 
 -10 -11   8      108.05      101.30    104.23 o 
  -9 -11   8     1131.43      938.13    101.23 o 
  -8 -11   8      528.01      404.46     69.48 o 
  -7 -11   8     1553.88     1610.48     89.88 o 
  -6 -11   8     1367.68     1369.06     85.69 o 
  -5 -11   8     1134.74     1277.07    132.81 o 
  -4 -11   8     2040.76     2054.54    128.29 o 
  -3 -11   8      608.98      727.60     87.47 o 
  -2 -11   8     3385.65     3568.39    148.13 o 
  -1 -11   8       24.07       73.53     66.70 o 
   0 -11   8     2741.04     3049.06    263.68 o 
   1 -11   8        1.32      -89.22    142.26 o 
   2 -11   8     1213.60     1421.74    286.05 o 
   3 -11   8      199.52      114.70    107.89 o 
   4 -11   8      478.64      685.91    183.01 o 
 -10 -10   8      116.93      191.59     81.76 o 
  -9 -10   8     1162.73     1073.30     77.87 o 
  -8 -10   8      690.80      628.38     66.77 o 
  -7 -10   8     1292.88     1200.83     78.22 o 
  -6 -10   8     2148.53     2127.93     92.23 o 
  -5 -10   8     2029.46     2064.14    110.02 o 
  -4 -10   8     4121.76     3706.73    203.64 o 
  -3 -10   8      766.50      694.20     81.37 o 
  -2 -10   8     4646.53     4850.16    166.36 o 
  -1 -10   8      294.77      355.06     93.84 o 
   0 -10   8     4629.34     4582.63    160.50 o 
   1 -10   8       58.98      112.25     75.46 o 
   2 -10   8     3496.23     4047.79    281.44 o 
   3 -10   8      144.88       -4.61    152.25 o 
   4 -10   8     1359.26     1482.01    137.44 o 
   5 -10   8      182.21      193.57    177.63 o 
 -11  -9   8      427.33      293.08     75.33 o 
 -10  -9   8      127.58      209.17     60.13 o 
  -9  -9   8      660.09      587.84     61.62 o 
  -8  -9   8      369.61      369.91     55.63 o 
  -7  -9   8     1977.92     1764.96    150.72 o 
  -6  -9   8     2269.37     1991.65     82.44 o 
  -5  -9   8     3084.64     2898.96    131.22 o 
  -4  -9   8     7214.26     6698.90    195.79 o 
  -3  -9   8      945.19      882.70    103.29 o 
  -2  -9   8     4680.09     4922.52    161.02 o 
  -1  -9   8      513.01      466.22     93.21 o 
   0  -9   8     8142.86     8157.68    277.01 o 
   1  -9   8      113.81      104.80     72.02 o 
   2  -9   8     5331.76     5592.28    375.64 o 
   3  -9   8      239.34      284.81     87.91 o 
   4  -9   8     2434.87     2506.51    144.20 o 
   5  -9   8      511.37      562.99     91.53 o 
   6  -9   8      764.01      687.95    120.71 o 
 -12  -8   8        8.13      120.20    122.26 o 
 -11  -8   8       99.04      148.44     78.79 o 
 -10  -8   8      165.18      112.06     62.38 o 
  -9  -8   8      355.34      399.91     48.46 o 
  -8  -8   8      280.02      192.70     43.00 o 
  -7  -8   8     1229.45     1155.06     55.49 o 
  -6  -8   8     2347.29     2100.68     81.54 o 
  -5  -8   8     1201.64     1249.18     61.89 o 
  -4  -8   8     4444.96     4224.65    138.09 o 
  -3  -8   8      836.32      742.08     67.18 o 
  -2  -8   8     5880.75     5768.92    216.36 o 
  -1  -8   8      421.35      576.58    169.94 o 
   0  -8   8    11308.51    11816.22    657.29 o 
   1  -8   8        2.88        4.99     26.33 o 
   2  -8   8     4942.01     5444.90    222.20 o 
   3  -8   8      366.38      520.96     70.24 o 
   4  -8   8     2387.11     2277.44    146.03 o 
   5  -8   8      281.56      207.15     71.54 o 
   6  -8   8     1305.65     1521.07    130.72 o 
   7  -8   8      557.20      750.50    152.25 o 
 -12  -7   8        8.25       26.72     75.75 o 
 -11  -7   8        2.36      -54.39     54.73 o 
 -10  -7   8       69.06       76.21     45.79 o 
  -9  -7   8      262.52      218.26     41.53 o 
  -8  -7   8       65.24       85.28     37.06 o 
  -7  -7   8       41.22       46.67     32.36 o 
  -6  -7   8     3255.40     3092.16     83.30 o 
  -5  -7   8     2032.25     1977.56     71.04 o 
  -4  -7   8     2184.89     2053.52     90.15 o 
  -3  -7   8      450.86      445.12     40.86 o 
  -2  -7   8     8462.19     7924.75    300.34 o 
  -1  -7   8      560.62      581.73     89.80 o 
   0  -7   8     8081.84     7559.45    206.22 o 
   1  -7   8      192.52      289.12     42.64 o 
   2  -7   8     6013.50     6076.07    229.97 o 
   3  -7   8      121.72      230.42     39.89 o 
   4  -7   8     5045.42     4741.04    207.65 o 
   5  -7   8      360.40      427.04     65.26 o 
   6  -7   8     1885.38     1974.65     92.17 o 
   7  -7   8      536.64      583.68     88.28 o 
   8  -7   8      637.13      584.41    159.94 o 
 -12  -6   8        5.61       43.02     82.06 o 
 -11  -6   8       15.44      -20.94     86.05 o 
 -10  -6   8      110.12       98.14     47.42 o 
  -9  -6   8        3.56       11.96     62.60 o 
  -8  -6   8      172.47      100.09     43.51 o 
  -7  -6   8      958.38      925.97     45.07 o 
  -6  -6   8        6.84       72.19     26.53 o 
  -5  -6   8       13.70       37.94     23.54 o 
  -4  -6   8      525.95      531.41     40.01 o 
  -3  -6   8        3.93       36.37     27.92 o 
  -2  -6   8     2900.78     2825.57     91.30 o 
  -1  -6   8     1203.05     1331.58     55.27 o 
   0  -6   8     2063.49     2028.88    155.06 o 
   1  -6   8      156.31      246.29     34.43 o 
   2  -6   8     3072.65     3173.91    153.30 o 
   3  -6   8        2.48       56.74     32.57 o 
   4  -6   8     2695.44     2408.44    111.65 o 
   5  -6   8      297.88      340.12     51.64 o 
   6  -6   8     1303.72     1153.70     71.00 o 
   7  -6   8      365.64      449.55     75.87 o 
   8  -6   8      869.96      945.43    135.84 o 
   9  -6   8      381.99      632.64    189.93 o 
 -12  -5   8        1.34       56.38     80.57 o 
 -11  -5   8      186.39      231.77     57.07 o 
 -10  -5   8       95.72      107.18     48.86 o 
  -9  -5   8     1049.66     1152.76     55.31 o 
  -8  -5   8       13.95      -14.30     29.32 o 
  -7  -5   8      440.66      407.83     37.90 o 
  -6  -5   8      503.18      512.00     32.50 o 
  -5  -5   8      986.67      996.51     37.53 o 
  -4  -5   8      430.36      452.44     26.22 o 
  -3  -5   8     1643.16     1456.01     46.97 o 
  -2  -5   8       22.34       15.56     27.59 o 
  -1  -5   8     1339.84     1471.78     59.45 o 
   0  -5   8      490.78      478.08     27.18 o 
   1  -5   8      543.12      573.25     33.42 o 
   2  -5   8     2454.79     2406.20     64.53 o 
   3  -5   8       35.00       38.96     27.70 o 
   4  -5   8     2350.90     2240.97     77.35 o 
   5  -5   8       85.35      127.54     41.11 o 
   6  -5   8      555.22      753.05     56.37 o 
   7  -5   8       41.95       30.15     57.94 o 
   8  -5   8      523.93      439.21     73.27 o 
   9  -5   8       99.58      186.10     78.93 o 
 -12  -4   8       22.47      -21.30     70.14 o 
 -11  -4   8      957.90     1133.89     71.85 o 
 -10  -4   8       56.33       66.15     43.95 o 
  -9  -4   8     2901.91     3085.58    103.74 o 
  -8  -4   8      256.97      273.64     35.48 o 
  -7  -4   8     1545.59     1587.01     48.56 o 
  -6  -4   8     3362.12     3319.34     72.10 o 
  -5  -4   8     4798.07     4907.77     89.79 o 
  -4  -4   8     4404.88     4208.18     84.51 o 
  -3  -4   8     4309.79     4060.14     94.31 o 
  -2  -4   8     2549.97     2574.88     73.83 o 
  -1  -4   8      808.67      873.83     41.71 o 
   0  -4   8     4525.20     4914.51     91.27 o 
   1  -4   8      635.30      620.57     30.22 o 
   2  -4   8      566.09      508.31     29.07 o 
   3  -4   8        2.27       33.23     31.74 o 
   4  -4   8       69.80       69.85     27.57 o 
   5  -4   8      383.22      447.46     39.82 o 
   6  -4   8      184.57      225.21     40.99 o 
   7  -4   8       11.73       16.13     46.79 o 
   8  -4   8       50.72       26.22     54.76 o 
   9  -4   8       31.19        4.24     77.49 o 
  10  -4   8       78.54      168.27    112.27 o 
 -12  -3   8       26.80       15.70     64.53 o 
 -11  -3   8     1307.27     1520.69    113.21 o 
 -10  -3   8      191.80      218.33     48.95 o 
  -9  -3   8     3500.19     3674.13    102.04 o 
  -8  -3   8      869.86      969.54     50.17 o 
  -7  -3   8     5291.08     5118.00    104.98 o 
  -6  -3   8     1963.78     1915.49     48.88 o 
  -5  -3   8     8055.78     7943.52    118.40 o 
  -4  -3   8     7032.16     6918.92    113.34 o 
  -3  -3   8    16953.57    16898.03    264.88 o 
  -2  -3   8    34065.79    34726.16    622.82 o 
  -1  -3   8     4990.23     4835.31    186.71 o 
   0  -3   8    10280.79    10333.53    169.86 o 
   1  -3   8     2413.14     2657.41     62.74 o 
   2  -3   8    15038.74    15249.03    411.49 o 
   3  -3   8      376.48      493.46     27.73 o 
   4  -3   8     4597.90     4599.63    106.40 o 
   5  -3   8       72.70      102.05     35.08 o 
   6  -3   8      286.48      326.35     32.61 o 
   7  -3   8      134.51      122.09     46.03 o 
   8  -3   8      276.57      201.98     53.45 o 
   9  -3   8       68.09        6.94     55.82 o 
  10  -3   8        3.40      -15.84     61.10 o 
  11  -3   8        0.41      -18.32     92.36 o 
 -12  -2   8       39.62       21.05     64.58 o 
 -11  -2   8     1319.98     1476.41     78.76 o 
 -10  -2   8        4.85       44.41     49.50 o 
  -9  -2   8     6039.63     6071.89    143.68 o 
  -8  -2   8      884.25      912.39     50.61 o 
  -7  -2   8    11035.73    10675.08    186.28 o 
  -6  -2   8     3541.27     3562.53     70.46 o 
  -5  -2   8    11728.69    11528.07    163.78 o 
  -4  -2   8    17631.37    16963.82    247.70 o 
  -3  -2   8    15470.30    15664.33    250.87 o 
  -2  -2   8    44740.07    45287.44    699.51 o 
  -1  -2   8    13361.29    13548.80    248.06 o 
   0  -2   8    44558.99    44345.79    673.07 o 
   1  -2   8    16303.47    16856.72    374.70 o 
   2  -2   8    48038.63    47379.29   1039.87 o 
   3  -2   8     1618.49     1807.68     82.50 o 
   4  -2   8    18479.73    18524.04    272.11 o 
   5  -2   8       45.98       49.83     20.70 o 
   6  -2   8     4404.09     4369.93     98.68 o 
   7  -2   8      419.64      469.98     78.36 o 
   8  -2   8     1010.45      968.07     71.70 o 
   9  -2   8      438.14      462.94     65.68 o 
  10  -2   8      111.59      173.44     74.36 o 
  11  -2   8      119.02      124.46     86.41 o 
 -12  -1   8       51.68       23.84     79.39 o 
 -11  -1   8     1054.94     1089.22    116.32 o 
 -10  -1   8        0.34       57.27     49.53 o 
  -9  -1   8     5346.52     5362.42    213.94 o 
  -8  -1   8      514.28      653.80     46.48 o 
  -7  -1   8    10007.52     9731.59    192.60 o 
  -6  -1   8     3125.82     3087.72     69.22 o 
  -5  -1   8    15129.54    14705.26    238.86 o 
  -4  -1   8     8579.14     7514.08    128.14 o 
  -3  -1   8    23673.22    23901.75    370.48 o 
  -2  -1   8    23597.60    23948.28    373.26 o 
  -1  -1   8     5435.43     5771.80     95.36 o 
   0  -1   8    40447.71    40077.44    614.44 o 
   1  -1   8     4773.66     4822.34     78.74 o 
   2  -1   8    46738.36    46869.11    820.54 o 
   3  -1   8     1772.42     2014.72     46.60 o 
   4  -1   8    13391.15    12391.24    240.81 o 
   5  -1   8       23.54       48.51     17.75 o 
   6  -1   8    13833.51    13783.03    217.23 o 
   7  -1   8      804.44      657.76     62.43 o 
   8  -1   8     1948.28     1934.61     81.55 o 
   9  -1   8      845.06      861.28     65.20 o 
  10  -1   8      312.43      312.26     66.40 o 
  11  -1   8      320.22      292.47     78.80 o 
 -12   0   8       29.71       18.45    104.58 o 
 -11   0   8      507.61      494.43    127.65 o 
 -10   0   8       13.36       37.74     58.88 o 
  -9   0   8     2060.77     2177.42    160.27 o 
  -8   0   8       90.47       84.42     35.96 o 
  -7   0   8     6600.16     6246.59    136.73 o 
  -6   0   8     2156.40     2138.57    112.57 o 
  -5   0   8    14897.15    14745.43    252.36 o 
  -4   0   8     8924.73     9105.77    168.99 o 
  -3   0   8    19212.90    19447.58    303.87 o 
  -2   0   8    23719.53    23898.27    368.24 o 
  -1   0   8     7897.78     8039.24    143.43 o 
   0   0   8    17472.88    17748.63    301.66 o 
   1   0   8     2891.67     3055.88     52.09 o 
   2   0   8    89244.46    87786.51   1466.42 o 
   3   0   8     2393.72     2347.78     53.76 o 
   4   0   8    40109.64    40235.20    709.61 o 
   5   0   8     1808.93     1746.01     47.88 o 
   6   0   8    16721.08    16345.96    251.66 o 
   7   0   8     1899.61     1998.92     64.94 o 
   8   0   8     2563.59     2470.61     90.57 o 
   9   0   8     1502.72     1508.82     84.35 o 
  10   0   8      604.25      515.84     69.44 o 
  11   0   8      508.87      599.93     71.67 o 
  12   0   8       89.46       26.19     82.56 o 
 -11   1   8      319.14      220.31     66.85 o 
 -10   1   8       43.05       57.40     64.94 o 
  -9   1   8      888.28     1051.20     78.70 o 
  -8   1   8      285.19      189.53     52.43 o 
  -7   1   8     4850.06     4469.38    109.62 o 
  -6   1   8     2187.61     2257.66     68.71 o 
  -5   1   8    12858.09    12574.58    235.23 o 
  -4   1   8     1453.10     1463.16     49.28 o 
  -3   1   8    30369.98    30825.44    599.58 o 
  -2   1   8    43450.60    43604.09    664.35 o 
  -1   1   8     8379.11     8814.10    140.09 o 
   0   1   8    52443.10    53980.18    737.78 o 
   1   1   8     1621.52     1751.92     31.98 o 
   2   1   8    24830.94    24640.34    500.99 o 
   3   1   8      349.21      392.76     20.62 o 
   4   1   8    47254.84    47119.18    719.87 o 
   5   1   8     2246.23     2295.65     54.75 o 
   6   1   8    15972.54    15589.36    264.66 o 
   7   1   8     1922.90     1909.71     59.80 o 
   8   1   8     6913.37     6803.54    139.50 o 
   9   1   8     2238.43     1921.55    144.96 o 
  10   1   8     1247.42     1375.81    161.20 o 
  11   1   8      863.01      848.73     87.62 o 
  12   1   8      189.01      298.46     86.11 o 
 -11   2   8       74.49      138.90    140.72 o 
 -10   2   8      100.38      149.21     67.07 o 
  -9   2   8      421.26      397.92     90.16 o 
  -8   2   8       13.36      -50.54     50.54 o 
  -7   2   8     3889.10     3659.40    123.99 o 
  -6   2   8     2153.33     2071.26     96.13 o 
  -5   2   8     7880.32     7937.64    194.83 o 
  -4   2   8     2005.66     2030.92     59.09 o 
  -3   2   8    17550.44    17911.77    318.46 o 
  -2   2   8    33693.61    34586.08    522.04 o 
  -1   2   8    10083.72    10319.71    148.01 o 
   0   2   8    24415.79    23809.03    369.07 o 
   1   2   8    31437.61    32542.54    570.24 o 
   2   2   8    44610.02    45700.37    698.53 o 
   3   2   8     2282.43     2449.55     47.54 o 
   4   2   8    27067.53    26919.78    382.04 o 
   5   2   8      691.36      768.66     24.19 o 
   6   2   8    12089.69    11858.86    182.17 o 
   7   2   8     1200.79     1202.74     38.20 o 
   8   2   8     9754.91     9623.79    224.72 o 
   9   2   8      520.35      544.13     41.07 o 
  10   2   8     2060.49     2101.67     76.50 o 
  11   2   8      887.97      876.49     61.28 o 
  12   2   8      265.00      278.50     57.72 o 
 -11   3   8        1.19      -88.91     88.91 o 
 -10   3   8       14.73        9.92     63.62 o 
  -9   3   8        0.12       56.99     62.30 o 
  -8   3   8        1.38        4.51     54.87 o 
  -7   3   8       14.26       77.93     50.51 o 
  -6   3   8      256.13      319.26     65.83 o 
  -5   3   8      798.19      852.82     78.82 o 
  -4   3   8     1637.76     1836.07     54.55 o 
  -3   3   8     3666.94     3496.27     78.66 o 
  -2   3   8     4225.53     4517.98     89.10 o 
  -1   3   8     3373.68     3265.46     78.23 o 
   0   3   8     5171.67     4768.69     83.93 o 
   1   3   8    10488.97    11693.63    213.87 o 
   2   3   8    24272.94    24165.49    508.57 o 
   3   3   8     1394.72     1531.02     33.15 o 
   4   3   8    10600.21    10366.43    140.76 o 
   5   3   8        1.30       -1.40     11.23 o 
   6   3   8    10597.98    10508.06    131.25 o 
   7   3   8      951.65     1075.18     38.94 o 
   8   3   8     7816.53     7927.78    157.93 o 
   9   3   8      310.60      391.24     36.57 o 
  10   3   8     1559.38     1610.09     58.66 o 
  11   3   8      621.48      622.69     57.76 o 
  12   3   8      364.04      425.97     72.85 o 
 -10   4   8        0.34       88.60     94.92 o 
  -9   4   8      116.02       63.91     68.15 o 
  -8   4   8      128.98      101.32     65.37 o 
  -7   4   8        7.58       55.45     53.37 o 
  -6   4   8      271.41      320.12     38.62 o 
  -5   4   8      519.39      586.41     38.28 o 
  -4   4   8        1.83       24.47     25.44 o 
  -3   4   8      810.68      854.34     37.46 o 
  -2   4   8      660.77      652.41     39.56 o 
  -1   4   8     1325.24     1430.96     35.51 o 
   0   4   8     4382.43     4605.68     96.81 o 
   1   4   8     1895.92     2157.11     49.12 o 
   2   4   8     7205.80     7303.48    185.47 o 
   3   4   8      399.59      470.10     18.75 o 
   4   4   8     1841.44     1714.42     36.54 o 
   5   4   8      357.85      419.33     19.43 o 
   6   4   8     3038.21     3147.69     51.61 o 
   7   4   8       55.01       60.46     20.34 o 
   8   4   8     2090.74     2106.15     62.82 o 
   9   4   8      521.12      565.30     54.89 o 
  10   4   8      492.73      510.00     49.53 o 
  11   4   8      274.27      415.14     58.79 o 
  12   4   8      249.97      219.92    110.73 o 
 -10   5   8       12.42      -65.64    145.33 o 
  -9   5   8      570.77      565.94     78.50 o 
  -8   5   8       14.37       91.87     59.83 o 
  -7   5   8      603.85      559.58     48.33 o 
  -6   5   8      154.88      179.31     41.47 o 
  -5   5   8     1764.89     1702.50     63.36 o 
  -4   5   8      745.18      781.39     73.25 o 
  -3   5   8     1375.96     1353.50     54.51 o 
  -2   5   8      167.01      196.57     25.37 o 
  -1   5   8     5163.67     5161.54     98.30 o 
   0   5   8       20.53       48.81     15.65 o 
   1   5   8        3.09       28.30     14.76 o 
   2   5   8      190.91      211.33     17.79 o 
   3   5   8      986.50     1316.56     59.84 o 
   4   5   8      538.27      563.74     21.64 o 
   5   5   8     1001.98     1132.57     32.58 o 
   6   5   8     1174.84     1200.78     40.88 o 
   7   5   8       73.86      125.58     24.78 o 
   8   5   8       39.63        0.44     30.61 o 
   9   5   8      389.30      402.01     42.53 o 
  10   5   8      370.64      486.48     47.47 o 
  11   5   8       34.90        0.84     68.96 o 
  -9   6   8      610.84      716.40    129.95 o 
  -8   6   8        1.11       96.65     51.79 o 
  -7   6   8     1839.45     1793.31    115.33 o 
  -6   6   8       97.79       73.00     42.92 o 
  -5   6   8     3764.16     3720.22    103.98 o 
  -4   6   8     1198.85     1168.86     58.35 o 
  -3   6   8     4616.53     4400.45    135.63 o 
  -2   6   8     3368.32     3519.43    113.15 o 
  -1   6   8     3118.62     3286.43     76.93 o 
   0   6   8     6879.38     6947.30    132.10 o 
   1   6   8     1533.71     1497.53     50.84 o 
   2   6   8     1425.06     1484.80     49.23 o 
   3   6   8      759.14      919.32     48.63 o 
   4   6   8      510.84      531.87     28.93 o 
   5   6   8        3.59       50.70     28.34 o 
   6   6   8       30.85       41.34     29.32 o 
   7   6   8      275.59      377.26     38.65 o 
   8   6   8      314.74      187.46     31.11 o 
   9   6   8        0.82       46.97     47.19 o 
  10   6   8        7.58        8.88     64.64 o 
  11   6   8      112.69       67.97     99.96 o 
  12   6   8        0.94       42.26     82.11 o 
  -8   7   8        9.62      -54.34     54.34 o 
  -7   7   8     2100.02     2262.49     93.48 o 
  -6   7   8      119.05      129.10     50.61 o 
  -5   7   8     4595.26     4475.47    113.14 o 
  -4   7   8     1978.96     1880.14    120.34 o 
  -3   7   8     4002.58     3515.76    165.18 o 
  -2   7   8     4378.12     4649.24    121.03 o 
  -1   7   8     5818.65     6129.88    185.80 o 
   0   7   8     7448.79     7210.94    159.03 o 
   1   7   8     2623.89     2822.05    127.59 o 
   2   7   8     7934.37     7299.47    181.58 o 
   3   7   8     2496.72     2433.62     69.53 o 
   4   7   8     6541.77     6501.69    130.09 o 
   5   7   8      736.96      820.15     43.98 o 
   6   7   8     2694.04     2719.94     74.02 o 
   7   7   8       16.23       64.95     39.33 o 
   8   7   8      744.46      756.05     47.82 o 
   9   7   8       21.87       -0.49     50.21 o 
  10   7   8      225.52      172.96     60.89 o 
  11   7   8        0.18       19.49     75.64 o 
  12   7   8       63.46      -54.51     87.66 o 
  -7   8   8     1389.39     1288.47     97.01 o 
  -6   8   8       21.85       54.45     65.26 o 
  -5   8   8     2432.88     2442.96    106.33 o 
  -4   8   8      419.61      429.47     60.43 o 
  -3   8   8     4140.18     4123.60    173.02 o 
  -2   8   8     1519.40     1681.60    136.11 o 
  -1   8   8     7894.82     8193.71    331.24 o 
   0   8   8     5031.98     5081.23    143.18 o 
   1   8   8     4148.10     4021.62    137.01 o 
   2   8   8     6826.47     6711.33    200.67 o 
   3   8   8     2418.67     2097.35     79.29 o 
   4   8   8    10159.73     9769.46    185.75 o 
   5   8   8      411.31      399.91     47.83 o 
   6   8   8     3418.15     3277.90     87.13 o 
   7   8   8        7.40       29.47     49.06 o 
   8   8   8      901.90      942.17     63.77 o 
   9   8   8        2.51       41.71     60.86 o 
  10   8   8      502.27      574.98     75.42 o 
  11   8   8       46.05      -59.54     62.90 o 
  12   8   8       65.17      -47.40     73.15 o 
  -7   9   8      811.29      696.92    316.81 o 
  -6   9   8        8.54     -101.60    101.60 o 
  -5   9   8     2010.48     1973.12    148.22 o 
  -4   9   8      219.50      198.51     87.19 o 
  -3   9   8     3782.86     3795.63    198.39 o 
  -2   9   8      955.49      910.15    187.63 o 
  -1   9   8     5028.53     5587.28    210.17 o 
   0   9   8     7366.41     7496.10    356.26 o 
   1   9   8     4062.21     3752.26    163.91 o 
   2   9   8     7804.41     7552.67    349.84 o 
   3   9   8     1310.03     1300.55     69.89 o 
   4   9   8     9758.98     9242.00    206.69 o 
   5   9   8      102.05       58.06     44.12 o 
   6   9   8     5005.92     4782.81    156.24 o 
   7   9   8        4.46      -55.30     55.30 o 
   8   9   8     2301.32     2395.44    116.32 o 
   9   9   8       16.84      -58.57     60.55 o 
  10   9   8     1063.88      913.95    111.95 o 
  11   9   8      185.79      292.74     92.94 o 
  12   9   8      183.88       59.98    138.41 o 
  -5  10   8     1147.88     1064.85    224.54 o 
  -4  10   8      152.77      125.40    149.18 o 
  -3  10   8     2380.12     2704.62    164.23 o 
  -2  10   8     1033.27     1029.77    113.44 o 
  -1  10   8     4029.30     4385.34    539.04 o 
   0  10   8     2102.44     2477.39    143.59 o 
   1  10   8     1092.09     1152.04     86.21 o 
   2  10   8     4709.29     4417.89    126.95 o 
   3  10   8     1954.95     1870.41    149.61 o 
   4  10   8     7319.03     6569.05    166.72 o 
   5  10   8      411.13      522.47     75.32 o 
   6  10   8     4343.36     4425.52    159.33 o 
   7  10   8        0.12      -50.80     62.36 o 
   8  10   8     2905.47     3066.36    136.07 o 
   9  10   8       71.68      161.61     88.22 o 
  10  10   8      896.94      824.35    117.45 o 
  11  10   8      149.01      138.83    100.59 o 
  -4  11   8       14.58        7.62    102.88 o 
  -3  11   8     1153.67     1240.93    229.15 o 
  -2  11   8      405.42      449.91    107.40 o 
  -1  11   8     1464.92     1327.50    127.01 o 
   0  11   8      829.55     1117.47    117.90 o 
   1  11   8     1387.18     1570.11    130.84 o 
   2  11   8     3797.54     3678.53    121.84 o 
   3  11   8     1154.46     1160.44    121.20 o 
   4  11   8     2699.09     2545.47    122.96 o 
   5  11   8      187.62       81.72     68.46 o 
   6  11   8     3366.16     3256.92    186.59 o 
   7  11   8        7.35       11.07     73.40 o 
   8  11   8     2873.69     3015.40    146.68 o 
   9  11   8       69.87      -54.54     93.45 o 
  10  11   8      852.14     1083.55    146.10 o 
  -3  12   8      286.83      -95.95    106.42 o 
  -2  12   8       42.97      282.77    113.03 o 
  -1  12   8      409.71      496.21    118.15 o 
   0  12   8      242.54      392.97    139.18 o 
   1  12   8      905.14     1017.22     95.60 o 
   2  12   8      929.52      893.84    114.63 o 
   3  12   8      421.59      385.82     90.31 o 
   4  12   8     1053.80     1000.47    104.23 o 
   5  12   8      119.42       -4.32     90.92 o 
   6  12   8     1765.16     1993.67    194.42 o 
   7  12   8        2.39      -77.31     79.60 o 
   8  12   8     1041.74     1251.14    117.97 o 
   9  12   8       38.53       21.62    107.83 o 
  -1  13   8       56.27       -7.24    128.42 o 
   0  13   8      166.05      242.99    176.86 o 
   1  13   8       85.91      333.73    159.94 o 
   2  13   8      113.56       55.46    156.87 o 
   3  13   8        9.65       -6.37     99.50 o 
   4  13   8      439.37      673.24    114.10 o 
   5  13   8       22.38      106.96     82.68 o 
   6  13   8      418.02      501.12    102.72 o 
   7  13   8        0.59        2.66     88.72 o 
   8  13   8      474.29      256.83    189.16 o 
   3  14   8        7.16       37.84    177.63 o 
   4  14   8       80.77      -70.88    113.94 o 
   5  14   8        0.20      -28.53     86.21 o 
  -6 -13   9      173.64      225.54    130.87 o 
  -5 -13   9      544.42      525.74    100.11 o 
  -4 -13   9      155.49      286.37    102.30 o 
  -3 -13   9     1170.87     1210.67    114.49 o 
  -2 -13   9       13.82      218.13     89.93 o 
  -1 -13   9     1132.52     1288.58    116.04 o 
  -8 -12   9       47.01      -93.84     93.84 o 
  -7 -12   9      270.36      162.64     84.64 o 
  -6 -12   9       47.85      -76.70     76.70 o 
  -5 -12   9      471.29      415.35     90.50 o 
  -4 -12   9      127.63      164.94     80.12 o 
  -3 -12   9     1296.68     1293.33    107.43 o 
  -2 -12   9       20.98      133.49     77.02 o 
  -1 -12   9     1172.18     1292.85    145.23 o 
   0 -12   9        8.76      144.03    145.33 o 
   1 -12   9      829.42     1067.57    135.75 o 
   2 -12   9       32.63       58.75    111.67 o 
 -10 -11   9        4.65      112.79    105.52 o 
  -9 -11   9       46.89       96.79     82.60 o 
  -8 -11   9        3.55      -51.45     59.91 o 
  -7 -11   9      200.95      236.73     63.65 o 
  -6 -11   9        0.66       24.92     58.78 o 
  -5 -11   9      150.12      176.35     76.23 o 
  -4 -11   9        0.45       24.01     74.57 o 
  -3 -11   9      220.98      194.51    106.04 o 
  -2 -11   9       48.63      134.46     74.12 o 
  -1 -11   9      243.57      423.09     79.44 o 
   0 -11   9        2.18      131.77     70.29 o 
   1 -11   9      756.78      665.55    169.17 o 
   2 -11   9        0.78      -21.41     96.77 o 
   3 -11   9      653.49      922.75    189.16 o 
 -10 -10   9      235.09      249.62     78.86 o 
  -9 -10   9        0.54        6.75     55.76 o 
  -8 -10   9      377.15      281.60     61.53 o 
  -7 -10   9        2.09       29.57     53.84 o 
  -6 -10   9      288.49      340.74     56.17 o 
  -5 -10   9        1.46       -1.21     63.45 o 
  -4 -10   9      187.56      212.99     66.31 o 
  -3 -10   9        2.25        9.25     62.01 o 
  -2 -10   9       13.71       16.02     82.13 o 
  -1 -10   9       99.16       46.23     65.83 o 
   0 -10   9       39.95      150.64     93.14 o 
   1 -10   9       98.99      -44.67     77.38 o 
   2 -10   9        1.11      101.50    132.26 o 
   3 -10   9      203.99      319.89    163.02 o 
   4 -10   9       53.40      221.46    167.63 o 
   5 -10   9      238.28      452.15    152.25 o 
 -11  -9   9        0.26       46.73     72.13 o 
 -10  -9   9      579.90      787.09     67.36 o 
  -9  -9   9       80.60       46.49     51.57 o 
  -8  -9   9      963.63     1001.30     69.53 o 
  -7  -9   9       48.62       24.85     45.84 o 
  -6  -9   9      697.74      646.86     57.15 o 
  -5  -9   9      501.00      503.47     79.98 o 
  -4  -9   9      692.34      786.76    105.33 o 
  -3  -9   9      398.95      415.02     67.07 o 
  -2  -9   9      816.23      837.89    118.47 o 
  -1  -9   9      266.83      342.65     68.18 o 
   0  -9   9       57.79      151.86     75.59 o 
   1  -9   9      271.47      427.68    159.94 o 
   2  -9   9       52.30      151.00     77.95 o 
   3  -9   9        3.34        1.93     79.79 o 
   4  -9   9        1.41      -67.64     67.64 o 
   5  -9   9       40.62      -47.84     76.93 o 
   6  -9   9        0.89      120.14    106.56 o 
 -11  -8   9        6.16       40.40     81.02 o 
 -10  -8   9     1142.34     1372.43     77.00 o 
  -9  -8   9      125.35       78.50     43.14 o 
  -8  -8   9     1672.08     1755.83     68.52 o 
  -7  -8   9      687.26      759.29     51.40 o 
  -6  -8   9     1426.25     1435.89     67.52 o 
  -5  -8   9     1253.78     1270.16     65.66 o 
  -4  -8   9     2187.57     2209.65    100.29 o 
  -3  -8   9     3352.01     3435.56    124.65 o 
  -2  -8   9     2369.89     2493.87    108.57 o 
  -1  -8   9     2664.12     2612.95    138.20 o 
   0  -8   9       43.88       19.72     50.10 o 
   1  -8   9     2413.75     2364.55    129.23 o 
   2  -8   9      167.45      233.75     50.31 o 
   3  -8   9      439.72      413.09     56.16 o 
   4  -8   9      151.85      161.71     65.47 o 
   5  -8   9      225.43       61.56     73.94 o 
   6  -8   9       64.01      105.25     87.29 o 
   7  -8   9        1.55       67.67    138.41 o 
 -12  -7   9      711.30      957.13    120.73 o 
 -11  -7   9        1.84        5.03     55.00 o 
 -10  -7   9     1575.06     1658.77     88.35 o 
  -9  -7   9       87.90       83.87     43.04 o 
  -8  -7   9     2535.10     2473.54     84.84 o 
  -7  -7   9     2172.98     2118.75     69.32 o 
  -6  -7   9     8238.45     7822.81    152.90 o 
  -5  -7   9     3641.51     3448.93     97.47 o 
  -4  -7   9     4253.41     4202.51    132.77 o 
  -3  -7   9     8060.89     7747.34    424.20 o 
  -2  -7   9     3108.31     2930.88    238.97 o 
  -1  -7   9     7470.45     6970.04    237.48 o 
   0  -7   9      287.48      284.71     68.00 o 
   1  -7   9     8382.93     8694.25    467.71 o 
   2  -7   9      478.71      459.48     42.25 o 
   3  -7   9     2575.16     2558.16    110.48 o 
   4  -7   9       33.58      111.38     47.81 o 
   5  -7   9     1205.26     1135.97     71.61 o 
   6  -7   9      285.73      325.83     70.03 o 
   7  -7   9       96.62       99.67     78.76 o 
   8  -7   9      143.13      179.11    137.64 o 
 -12  -6   9      651.99      799.32    156.10 o 
 -11  -6   9        7.12      -37.59     53.04 o 
 -10  -6   9     1553.57     1512.09     79.15 o 
  -9  -6   9       71.84       51.54     42.82 o 
  -8  -6   9     5995.25     5660.54    120.77 o 
  -7  -6   9     2914.97     2955.36     78.50 o 
  -6  -6   9     9418.98     8996.79    153.86 o 
  -5  -6   9    10040.94     9674.35    161.88 o 
  -4  -6   9     5359.57     4974.64    107.02 o 
  -3  -6   9    11759.08    11061.13    331.29 o 
  -2  -6   9     4885.81     4841.40    156.58 o 
  -1  -6   9    19382.03    18294.25    492.49 o 
   0  -6   9      586.60      572.93     61.04 o 
   1  -6   9    14076.56    14031.85    242.17 o 
   2  -6   9      408.40      431.35     36.49 o 
   3  -6   9     9615.19     9067.43    171.28 o 
   4  -6   9      235.78      185.60     44.13 o 
   5  -6   9     4855.09     4210.66    140.91 o 
   6  -6   9      807.87      837.93    103.00 o 
   7  -6   9      864.46      907.67     82.15 o 
   8  -6   9      422.50      442.07     86.55 o 
   9  -6   9      113.34      -44.03     90.68 o 
 -12  -5   9      350.69      315.40     90.76 o 
 -11  -5   9        2.76      -31.34     54.51 o 
 -10  -5   9     1982.50     1952.58     89.99 o 
  -9  -5   9      142.62      141.10     43.64 o 
  -8  -5   9     5066.07     5070.43    153.17 o 
  -7  -5   9      612.92      738.40     61.38 o 
  -6  -5   9     6964.23     6991.75    133.36 o 
  -5  -5   9     5191.73     5070.92     94.59 o 
  -4  -5   9    11459.50    11090.96    177.34 o 
  -3  -5   9    15730.45    15176.83    262.06 o 
  -2  -5   9     5545.47     5552.43    205.31 o 
  -1  -5   9    30183.87    28550.92    847.21 o 
   0  -5   9     2736.85     2777.30     64.11 o 
   1  -5   9    19907.97    19198.43    316.41 o 
   2  -5   9       12.39       10.53     23.59 o 
   3  -5   9    15062.22    14077.74    295.07 o 
   4  -5   9      500.03      446.52     37.87 o 
   5  -5   9     7774.13     7309.25    146.83 o 
   6  -5   9     1193.90     1162.60     81.18 o 
   7  -5   9     2150.79     2029.01    112.62 o 
   8  -5   9      743.94      637.17    128.07 o 
   9  -5   9      574.19      554.68     98.94 o 
 -12  -4   9      289.54      365.19     84.74 o 
 -11  -4   9        0.91      -47.02     47.02 o 
 -10  -4   9     1516.99     1562.38     86.57 o 
  -9  -4   9      265.41      265.57     44.92 o 
  -8  -4   9     3205.78     3074.67     80.20 o 
  -7  -4   9      408.50      408.78     34.21 o 
  -6  -4   9     9422.83     9123.41    150.85 o 
  -5  -4   9     9332.50     8888.45    159.34 o 
  -4  -4   9    13507.84    13988.06    215.23 o 
  -3  -4   9    19996.08    19729.62    293.84 o 
  -2  -4   9     2075.65     1800.67     59.49 o 
  -1  -4   9    26644.08    25574.08    537.86 o 
   0  -4   9     8029.34     8320.36    142.98 o 
   1  -4   9    33875.02    34224.77    541.98 o 
   2  -4   9       28.66        1.40     20.93 o 
   3  -4   9    22147.09    21124.75    404.64 o 
   4  -4   9       41.51       43.53     25.67 o 
   5  -4   9    10150.30    10154.62    245.58 o 
   6  -4   9     1500.39     1543.76     68.92 o 
   7  -4   9     2990.42     2871.25    114.94 o 
   8  -4   9      757.17      778.17    105.84 o 
   9  -4   9     1150.45     1025.45     89.85 o 
  10  -4   9      553.91      542.07    110.91 o 
 -12  -3   9      105.94      -14.87     87.97 o 
 -11  -3   9        3.75      -40.32     47.69 o 
 -10  -3   9      432.81      338.21     50.65 o 
  -9  -3   9       46.22       17.39     38.85 o 
  -8  -3   9     1574.25     1543.26     63.20 o 
  -7  -3   9      520.11      584.48     37.39 o 
  -6  -3   9     4727.18     4869.28     89.49 o 
  -5  -3   9     2013.02     2044.82     48.52 o 
  -4  -3   9     6892.33     6796.82    112.10 o 
  -3  -3   9    18132.93    17845.07    346.91 o 
  -2  -3   9    11901.04    12342.81    232.12 o 
  -1  -3   9    24095.40    24180.74    591.56 o 
   0  -3   9     6673.66     6668.14    114.04 o 
   1  -3   9    37437.04    37219.25    584.32 o 
   2  -3   9       17.44       26.68     11.58 o 
   3  -3   9    20506.28    19373.13    315.45 o 
   4  -3   9      212.37      242.43     29.05 o 
   5  -3   9    14925.72    14379.41    245.66 o 
   6  -3   9      725.88      790.11     42.21 o 
   7  -3   9     4524.60     4283.41    136.68 o 
   8  -3   9      605.45      653.96     73.37 o 
   9  -3   9     1404.91     1220.53     92.98 o 
  10  -3   9      686.61      733.38    103.62 o 
  11  -3   9      366.96      288.67     99.39 o 
 -12  -2   9        8.70      -10.53     78.24 o 
 -11  -2   9        9.49       -9.94     47.96 o 
 -10  -2   9       22.90       11.19     41.08 o 
  -9  -2   9        2.54       -6.29     37.98 o 
  -8  -2   9      275.14      182.74     37.34 o 
  -7  -2   9      113.25      182.49     31.90 o 
  -6  -2   9      973.79     1027.70     35.62 o 
  -5  -2   9      467.50      544.44     23.02 o 
  -4  -2   9     2404.48     2345.55     47.89 o 
  -3  -2   9     1139.66     1354.35     86.88 o 
  -2  -2   9     7040.67     7742.02    129.30 o 
  -1  -2   9     9319.04     9285.29    174.24 o 
   0  -2   9     2962.69     3106.90     56.20 o 
   1  -2   9    17363.36    17266.71    312.37 o 
   2  -2   9     2684.41     2756.16     80.87 o 
   3  -2   9     4213.54     4059.93     79.44 o 
   4  -2   9       22.86       49.79     20.67 o 
   5  -2   9    11710.27    11563.32    199.58 o 
   6  -2   9     1173.12     1031.09     80.47 o 
   7  -2   9     2366.07     2343.66     74.83 o 
   8  -2   9      562.33      628.88     66.59 o 
   9  -2   9     1265.74     1438.64    117.43 o 
  10  -2   9      656.94      724.53     74.08 o 
  11  -2   9      331.42      314.48     91.77 o 
 -12  -1   9       95.68       82.51     77.19 o 
 -11  -1   9        0.81       93.81     78.47 o 
 -10  -1   9      249.99      193.94     52.47 o 
  -9  -1   9        1.54       45.59     47.41 o 
  -8  -1   9      245.83      319.59     58.74 o 
  -7  -1   9       35.28       52.18     35.77 o 
  -6  -1   9      276.15      290.84     30.66 o 
  -5  -1   9      866.95      915.75     34.58 o 
  -4  -1   9      141.64      192.88     18.56 o 
  -3  -1   9      387.18      400.61     18.70 o 
  -2  -1   9     1706.48     1782.80     38.02 o 
  -1  -1   9      872.08      867.33     23.14 o 
   0  -1   9     2512.30     2526.92     42.00 o 
   1  -1   9     1313.45     1287.61     29.57 o 
   2  -1   9       46.36       64.42     12.17 o 
   3  -1   9    22087.15    23152.50    414.40 o 
   4  -1   9      201.52      208.83     30.11 o 
   5  -1   9     4517.60     4664.05    115.39 o 
   6  -1   9      714.74      746.51     58.92 o 
   7  -1   9     2528.38     2218.18    103.04 o 
   8  -1   9      422.10      480.87     80.66 o 
   9  -1   9     1517.94     1641.25    155.74 o 
  10  -1   9      361.67      479.06     69.50 o 
  11  -1   9      320.36      394.47     71.29 o 
 -12   0   9      204.23      206.08    130.72 o 
 -11   0   9       26.69       23.00     83.86 o 
 -10   0   9      832.65      781.91     95.63 o 
  -9   0   9        2.07      -15.44     39.79 o 
  -8   0   9      856.22      862.07     52.39 o 
  -7   0   9       57.61       30.21     33.30 o 
  -6   0   9     3152.69     3006.30     79.99 o 
  -5   0   9       17.54       15.98     18.86 o 
  -4   0   9      310.14      251.17     19.73 o 
  -3   0   9     2037.85     1996.93     43.16 o 
  -2   0   9      682.19      700.23     21.51 o 
  -1   0   9     1474.26     1535.42     31.76 o 
   0   0   9       88.42      114.43     16.87 o 
   1   0   9     1625.42     1590.71     36.06 o 
   2   0   9     3800.43     3861.13     76.63 o 
   3   0   9     2190.67     2189.74     56.75 o 
   4   0   9     1092.01     1239.18     39.66 o 
   5   0   9     1822.68     1829.77     53.46 o 
   6   0   9      550.48      575.84     30.16 o 
   7   0   9     2483.05     2344.12     79.48 o 
   8   0   9       93.46       38.53     35.91 o 
   9   0   9      364.86      352.13     77.69 o 
  10   0   9      244.87      226.76     61.43 o 
  11   0   9      156.22      131.16     66.88 o 
  12   0   9      115.81      251.06    187.63 o 
 -11   1   9       18.18       55.16     93.04 o 
 -10   1   9     1104.60      971.71     88.02 o 
  -9   1   9        0.93       -3.98     61.47 o 
  -8   1   9     2951.51     3001.46    114.62 o 
  -7   1   9       19.12       29.09     32.98 o 
  -6   1   9     5588.10     5182.63    118.04 o 
  -5   1   9     2996.42     2770.27     82.13 o 
  -4   1   9     7842.46     7581.15    133.41 o 
  -3   1   9     3967.63     3727.57     69.56 o 
  -2   1   9     7311.29     7944.25    134.17 o 
  -1   1   9      406.46      425.67     14.15 o 
   0   1   9     1521.34     1442.61     26.48 o 
   1   1   9      202.89      224.71      9.69 o 
   2   1   9      715.99      729.41     25.68 o 
   3   1   9     2416.65     2645.88     58.58 o 
   4   1   9      472.75      516.99     22.24 o 
   5   1   9      348.62      388.65     31.64 o 
   6   1   9      139.90      165.18     32.82 o 
   7   1   9      223.24      234.22     30.65 o 
   8   1   9      542.10      591.53     49.31 o 
   9   1   9      160.68      169.00     42.56 o 
  10   1   9       16.66       28.82     48.08 o 
  11   1   9       49.08       30.61     72.45 o 
  12   1   9        2.41       23.15     57.22 o 
 -11   2   9       36.95       45.74     87.19 o 
 -10   2   9     1276.64     1473.68    103.35 o 
  -9   2   9        3.85       20.56     72.99 o 
  -8   2   9     5275.37     5003.76    258.31 o 
  -7   2   9      620.85      675.80    120.50 o 
  -6   2   9     6086.28     5674.96    156.01 o 
  -5   2   9     3441.04     3295.55    156.18 o 
  -4   2   9    14891.46    14372.44    264.41 o 
  -3   2   9     7846.14     7448.63    202.67 o 
  -2   2   9    20618.72    21072.93    315.00 o 
  -1   2   9    20557.62    20112.17    280.96 o 
   0   2   9    10827.87    11291.95    160.65 o 
   1   2   9    31962.14    33143.63    581.39 o 
   2   2   9      128.85      185.70     16.15 o 
   3   2   9    18248.23    18736.42    324.54 o 
   4   2   9     2432.71     2592.99     47.24 o 
   5   2   9     8556.12     8640.36    135.49 o 
   6   2   9      291.90      360.04     23.50 o 
   7   2   9      863.41      903.81     40.15 o 
   8   2   9       59.17       35.87     27.75 o 
   9   2   9      365.41      345.12     36.48 o 
  10   2   9       15.40       25.74     40.66 o 
  11   2   9       32.10        2.53     57.73 o 
  12   2   9        9.61      -28.05     50.88 o 
 -11   3   9      124.71      122.28     97.55 o 
 -10   3   9     1388.24     1624.13     99.13 o 
  -9   3   9        2.89      -37.21     62.67 o 
  -8   3   9     3207.05     3135.29    127.24 o 
  -7   3   9     1183.64     1216.25     77.20 o 
  -6   3   9    14033.37    12664.95    298.85 o 
  -5   3   9     1804.77     1897.22     57.39 o 
  -4   3   9    14453.11    14185.17    262.35 o 
  -3   3   9     7078.52     7018.79    138.76 o 
  -2   3   9    16912.03    15242.24    221.85 o 
  -1   3   9    26607.23    27229.46    424.38 o 
   0   3   9    20408.18    21633.18    339.13 o 
   1   3   9    22997.81    23385.08    375.02 o 
   2   3   9     2946.67     2986.35     59.18 o 
   3   3   9    32534.88    34064.46    481.41 o 
   4   3   9     2806.39     2950.55     48.02 o 
   5   3   9    16351.83    17025.98    213.22 o 
   6   3   9      160.42      195.54     20.85 o 
   7   3   9     5577.31     5437.56    107.74 o 
   8   3   9       11.47      -25.45     28.15 o 
   9   3   9     1343.70     1311.16     50.56 o 
  10   3   9      259.60      279.61     40.58 o 
  11   3   9      296.90      213.19     52.01 o 
  12   3   9       45.72       34.90     56.91 o 
 -10   4   9      803.92     1114.19    127.19 o 
  -9   4   9        9.18       28.05     64.71 o 
  -8   4   9     2014.67     2023.01    108.10 o 
  -7   4   9       57.10       68.28     54.06 o 
  -6   4   9     7921.80     7796.28    213.32 o 
  -5   4   9     1192.93     1170.67     49.52 o 
  -4   4   9    11409.32    11024.03    212.73 o 
  -3   4   9     6290.63     6100.12    126.43 o 
  -2   4   9    21622.55    21473.13    380.55 o 
  -1   4   9    14239.37    13681.14    202.28 o 
   0   4   9    21142.14    21585.27    350.74 o 
   1   4   9    28820.53    28870.07    463.38 o 
   2   4   9    11199.52    12199.35    228.59 o 
   3   4   9    37038.07    37561.31    530.65 o 
   4   4   9      359.60      421.53     19.72 o 
   5   4   9    20770.83    21484.13    282.69 o 
   6   4   9        3.05      -16.63     16.63 o 
   7   4   9    13771.95    13674.86    230.02 o 
   8   4   9      227.71      287.48     34.04 o 
   9   4   9     1406.03     1388.46     67.43 o 
  10   4   9      220.15      247.57     43.77 o 
  11   4   9      488.97      521.32     54.49 o 
  12   4   9      234.21      245.42     61.41 o 
 -10   5   9      386.68      505.08    111.14 o 
  -9   5   9      136.05       56.49     66.65 o 
  -8   5   9     1555.20     1574.24     92.57 o 
  -7   5   9       14.76      -40.74     40.84 o 
  -6   5   9     4596.96     4462.69    115.59 o 
  -5   5   9      800.05      771.95     47.65 o 
  -4   5   9     9843.92     9521.16    191.89 o 
  -3   5   9     5010.98     4807.21    110.35 o 
  -2   5   9    14561.42    14691.20    314.32 o 
  -1   5   9    15003.61    14462.50    219.28 o 
   0   5   9    17339.67    17096.31    258.19 o 
   1   5   9    32422.13    33140.23    533.08 o 
   2   5   9     4693.64     4864.74     93.30 o 
   3   5   9    35490.09    34404.62    742.98 o 
   4   5   9     1009.58     1085.14     30.93 o 
   5   5   9    15783.12    16014.55    300.02 o 
   6   5   9      153.79      197.81     26.55 o 
   7   5   9    14750.77    14532.97    240.67 o 
   8   5   9      433.19      458.76     52.17 o 
   9   5   9     3740.52     3738.06    112.06 o 
  10   5   9      269.18      272.53     52.80 o 
  11   5   9      616.60      682.00     71.84 o 
  -9   6   9       54.33      -95.46     95.46 o 
  -8   6   9      543.45      588.84     59.64 o 
  -7   6   9       77.02       79.03     46.34 o 
  -6   6   9     2527.15     2326.43     77.79 o 
  -5   6   9       92.75      199.94     43.69 o 
  -4   6   9     4582.39     4508.78    114.25 o 
  -3   6   9     2110.26     2137.66     73.46 o 
  -2   6   9     7273.10     7038.42    150.44 o 
  -1   6   9     7295.23     7312.24    138.43 o 
   0   6   9     7672.28     7686.34    143.45 o 
   1   6   9    15638.49    15139.06    257.45 o 
   2   6   9     1971.29     2060.19     58.06 o 
   3   6   9    17956.68    17121.75    324.33 o 
   4   6   9     2614.73     2607.01     72.15 o 
   5   6   9    16650.75    16539.82    312.84 o 
   6   6   9       26.22       22.54     30.12 o 
   7   6   9     7688.10     7849.49    189.13 o 
   8   6   9      699.72      776.27     47.42 o 
   9   6   9     3904.85     4062.15    130.30 o 
  10   6   9      793.00      718.44     69.09 o 
  11   6   9     1328.08     1270.34    116.34 o 
  12   6   9      246.62      158.02     96.12 o 
  -8   7   9       93.90       68.70     64.54 o 
  -7   7   9      231.75      217.93     55.51 o 
  -6   7   9      453.54      571.36     56.12 o 
  -5   7   9       39.79      108.03     45.37 o 
  -4   7   9     1593.74     1654.12     78.21 o 
  -3   7   9      379.97      409.57     59.01 o 
  -2   7   9     4476.24     4350.96    134.16 o 
  -1   7   9     3638.55     3660.42    101.39 o 
   0   7   9     2877.54     3034.10     89.83 o 
   1   7   9     4944.12     4549.00    138.14 o 
   2   7   9     2330.39     2335.64     66.47 o 
   3   7   9     6076.15     5628.41    116.22 o 
   4   7   9     1175.24     1196.26     49.20 o 
   5   7   9    10152.27     9963.61    209.87 o 
   6   7   9      120.69      132.86     35.78 o 
   7   7   9     4336.55     4520.64    114.77 o 
   8   7   9      232.23      279.99     52.83 o 
   9   7   9     3277.30     3043.22    119.82 o 
  10   7   9      787.08      888.49     77.11 o 
  11   7   9      783.12      642.53    107.22 o 
  12   7   9      240.96      431.69     94.53 o 
  -7   8   9      113.33       42.66     74.27 o 
  -6   8   9       45.91      -21.93     62.72 o 
  -5   8   9        1.38       91.91     59.75 o 
  -4   8   9      260.38      225.57     65.51 o 
  -3   8   9        0.74       21.35     69.57 o 
  -2   8   9     1596.65     1829.66    117.54 o 
  -1   8   9      314.47      267.71     73.85 o 
   0   8   9      532.44      702.74     69.26 o 
   1   8   9     2089.53     2025.51    138.82 o 
   2   8   9     2219.10     2000.11     88.57 o 
   3   8   9     4106.51     3930.74    110.41 o 
   4   8   9       37.14       42.26     33.93 o 
   5   8   9     4535.13     4248.65    101.71 o 
   6   8   9        5.81       32.73     35.19 o 
   7   8   9     2738.97     2784.65    114.47 o 
   8   8   9       36.65        5.33     51.17 o 
   9   8   9     1540.57     1460.84    101.54 o 
  10   8   9      234.27      297.15     98.68 o 
  11   8   9      594.89      788.95     87.89 o 
  12   8   9      145.15      236.71     96.20 o 
  -6   9   9       48.14       23.88     97.66 o 
  -5   9   9        6.17       35.63    221.46 o 
  -4   9   9       56.54       87.41     89.67 o 
  -3   9   9       22.80       52.08    156.10 o 
  -2   9   9       64.03       86.12     79.39 o 
  -1   9   9        8.64       44.17     77.48 o 
   0   9   9      151.22      256.83     59.94 o 
   1   9   9      688.93      731.11    110.15 o 
   2   9   9        8.49       62.91     43.06 o 
   3   9   9     1014.40      992.26     64.15 o 
   4   9   9       23.39       75.33     44.23 o 
   5   9   9      987.43      947.95     64.78 o 
   6   9   9       92.44      110.95     54.93 o 
   7   9   9      772.19      797.63     65.15 o 
   8   9   9       49.59       17.09     58.05 o 
   9   9   9      536.13      602.31     91.58 o 
  10   9   9       56.94      113.63     69.73 o 
  11   9   9      345.10      313.85     81.74 o 
  -5  10   9       38.92       95.36    106.42 o 
  -4  10   9      360.29      161.77    111.50 o 
  -3  10   9      149.44      380.27    100.50 o 
  -2  10   9      364.34      438.65    162.25 o 
  -1  10   9      320.03      524.82    101.57 o 
   0  10   9       11.16      134.21     86.89 o 
   1  10   9      162.15      103.95     64.15 o 
   2  10   9       58.19       27.70     48.69 o 
   3  10   9      295.28      193.60     53.76 o 
   4  10   9        3.74       -6.52     49.95 o 
   5  10   9      209.89      242.09     69.37 o 
   6  10   9       10.96       94.89     61.89 o 
   7  10   9        7.40       13.13     65.14 o 
   8  10   9        4.33       55.45     85.17 o 
   9  10   9      160.36      204.32     91.17 o 
  10  10   9       52.69      193.40    119.96 o 
  11  10   9       36.35       39.92    105.42 o 
  -4  11   9      801.28      843.73    279.90 o 
  -3  11   9      182.34      125.53    259.91 o 
  -2  11   9     1126.86     1354.98    130.72 o 
  -1  11   9      285.82      522.82    116.88 o 
   0  11   9      532.59      691.17    109.48 o 
   1  11   9      441.63      619.01    102.40 o 
   2  11   9      335.39      376.12    104.92 o 
   3  11   9      718.84      746.85    162.99 o 
   4  11   9      162.20      166.07     69.43 o 
   5  11   9      170.11       94.14     70.16 o 
   6  11   9      129.23      209.16     75.64 o 
   7  11   9       48.41        9.05     75.99 o 
   8  11   9       83.45      119.46     98.92 o 
   9  11   9        2.15       60.51    104.88 o 
  10  11   9       18.33       20.63    104.33 o 
  -3  12   9      129.88      247.04    119.94 o 
  -2  12   9     1102.54     1344.65    180.71 o 
  -1  12   9      349.05      385.58    116.71 o 
   0  12   9     1067.37     1349.03    135.10 o 
   1  12   9     1031.51     1417.78    151.48 o 
   2  12   9      774.38      971.57    147.99 o 
   3  12   9      696.85      698.50     93.09 o 
   4  12   9      295.26      263.10    119.59 o 
   5  12   9      814.77      766.19    113.03 o 
   6  12   9      197.54      322.08     89.24 o 
   7  12   9      375.29      474.30     92.71 o 
   8  12   9      135.41      182.23    108.12 o 
   9  12   9      252.87       47.28    106.62 o 
  -1  13   9      311.52      225.86    111.85 o 
   0  13   9      917.87      998.33    135.10 o 
   1  13   9      289.16      590.56    170.71 o 
   2  13   9      909.42     1060.67    186.09 o 
   3  13   9     1002.55     1121.47    155.33 o 
   4  13   9      398.06      536.53     91.51 o 
   5  13   9     1212.20     1283.35    125.98 o 
   6  13   9      156.98      177.36     91.31 o 
   7  13   9      710.65      750.11    174.45 o 
   8  13   9       13.18      150.72    164.56 o 
   3  14   9      592.22      799.70    229.15 o 
   4  14   9      295.55      181.79    291.43 o 
   5  14   9      594.05      670.19    107.06 o 
  -6 -13  10      119.55      117.86    143.80 o 
  -5 -13  10      221.32      219.72    121.92 o 
  -4 -13  10      305.64      245.96     93.14 o 
  -3 -13  10      228.12      381.50    104.42 o 
  -2 -13  10      324.42      339.64     93.95 o 
  -1 -13  10       44.01      179.04     87.93 o 
  -8 -12  10      121.17       83.51    110.99 o 
  -7 -12  10      662.63      737.92    100.71 o 
  -6 -12  10      610.99      628.60     97.63 o 
  -5 -12  10      563.32      603.12     96.85 o 
  -4 -12  10     1036.02     1060.98    105.79 o 
  -3 -12  10      320.91      427.27     90.70 o 
  -2 -12  10     1331.24     1551.61    144.96 o 
  -1 -12  10       55.32       90.95     78.63 o 
   0 -12  10      829.87     1008.92    101.78 o 
   1 -12  10        2.57      -15.06    206.08 o 
   2 -12  10      355.14      565.42    129.19 o 
  -9 -11  10      951.61      994.97    197.54 o 
  -8 -11  10      265.36      132.12     77.85 o 
  -7 -11  10     1324.65     1343.47     86.49 o 
  -6 -11  10     1087.51      893.82     75.08 o 
  -5 -11  10     1360.48     1482.24    156.67 o 
  -4 -11  10     2729.03     2698.16    134.40 o 
  -3 -11  10      620.24      740.49    119.80 o 
  -2 -11  10     2339.43     2370.72    127.20 o 
  -1 -11  10       82.17       92.48     78.25 o 
   0 -11  10     2419.10     2349.44    123.40 o 
   1 -11  10       10.18      227.24    177.63 o 
   2 -11  10     1320.85     1656.34    223.00 o 
   3 -11  10       57.61       58.44    166.09 o 
 -10 -10  10       28.73       13.75     90.24 o 
  -9 -10  10      953.06      903.05     81.47 o 
  -8 -10  10      677.66      571.88     66.18 o 
  -7 -10  10     1806.90     1813.22     93.90 o 
  -6 -10  10     1025.94      841.73     71.70 o 
  -5 -10  10     1982.93     1772.89    103.65 o 
  -4 -10  10     2961.83     3075.03    133.67 o 
  -3 -10  10      925.93     1071.55     89.41 o 
  -2 -10  10     3196.45     3166.85    151.22 o 
  -1 -10  10      447.80      540.95     79.10 o 
   0 -10  10     4220.38     4188.80    161.42 o 
   1 -10  10        0.87      114.32     86.12 o 
   2 -10  10     2753.28     3858.63    287.59 o 
   3 -10  10       17.56       95.35    139.95 o 
   4 -10  10     1276.42     1650.18    227.61 o 
   5 -10  10       64.22     -138.41    138.41 o 
 -11  -9  10      264.11      152.44     71.89 o 
 -10  -9  10      100.74      180.81     72.09 o 
  -9  -9  10      813.06      828.37     60.45 o 
  -8  -9  10      451.28      426.45     84.35 o 
  -7  -9  10     1899.17     1754.44     82.73 o 
  -6  -9  10      726.27      589.92     59.01 o 
  -5  -9  10     2180.32     2162.15    200.78 o 
  -4  -9  10     3924.81     3649.12    135.82 o 
  -3  -9  10     1210.04     1333.48    100.80 o 
  -2  -9  10     6751.49     6774.08    202.62 o 
  -1  -9  10      893.24      829.64    161.84 o 
   0  -9  10     4803.52     5323.31    211.95 o 
   1  -9  10        2.17       26.64     71.02 o 
   2  -9  10     4826.97     5535.94    290.67 o 
   3  -9  10       65.89       67.49     69.04 o 
   4  -9  10     2946.42     3187.61    142.21 o 
   5  -9  10      489.78      484.32    123.03 o 
   6  -9  10      771.79      981.19    178.40 o 
 -11  -8  10      209.25      248.71     82.10 o 
 -10  -8  10       67.11       23.49     50.42 o 
  -9  -8  10      515.21      534.33     51.06 o 
  -8  -8  10      399.92      446.83     48.06 o 
  -7  -8  10      842.52      781.56     55.24 o 
  -6  -8  10     1668.36     1581.73     72.42 o 
  -5  -8  10     3190.58     2841.96     93.90 o 
  -4  -8  10     2719.39     2551.16    119.56 o 
  -3  -8  10     1467.07     1547.88    147.36 o 
  -2  -8  10     5613.34     5358.55    163.72 o 
  -1  -8  10     1271.63     1102.95     98.86 o 
   0  -8  10     6845.08     6466.90    185.01 o 
   1  -8  10      113.13      171.15     54.12 o 
   2  -8  10     7219.91     7562.29    264.49 o 
   3  -8  10      209.97      145.65     50.36 o 
   4  -8  10     2388.86     2551.15    119.77 o 
   5  -8  10      250.86      244.58     97.66 o 
   6  -8  10     1486.91     1549.80    199.16 o 
   7  -8  10      258.39      412.16    153.79 o 
 -12  -7  10        9.57      -29.19     84.63 o 
 -11  -7  10       15.53        0.90     70.66 o 
 -10  -7  10       63.34       95.59     50.95 o 
  -9  -7  10      150.64       81.93     53.27 o 
  -8  -7  10      207.71      163.39     39.82 o 
  -7  -7  10      191.23      189.91     36.51 o 
  -6  -7  10     1777.92     1854.43     65.29 o 
  -5  -7  10     1306.69     1236.49     58.57 o 
  -4  -7  10     2116.18     2055.29     90.66 o 
  -3  -7  10      902.11      992.96     89.17 o 
  -2  -7  10     2902.41     2996.00    144.60 o 
  -1  -7  10     1879.36     2058.95     90.15 o 
   0  -7  10     8096.00     7179.47    414.58 o 
   1  -7  10      442.13      557.01     61.49 o 
   2  -7  10     8100.88     8080.84    221.52 o 
   3  -7  10      188.74      158.12     39.47 o 
   4  -7  10     2932.60     2776.43    209.63 o 
   5  -7  10      250.11      242.49     56.04 o 
   6  -7  10     2112.12     2221.01    110.28 o 
   7  -7  10      232.22      299.54     80.34 o 
   8  -7  10      507.67      542.21    112.36 o 
 -12  -6  10       44.21      -12.52     77.66 o 
 -11  -6  10      171.40      150.70     57.97 o 
 -10  -6  10       20.34      -49.34     49.34 o 
  -9  -6  10        3.05      -12.41     41.87 o 
  -8  -6  10       48.87      109.30     41.49 o 
  -7  -6  10      440.93      472.54     39.68 o 
  -6  -6  10       52.86       90.66     32.44 o 
  -5  -6  10        0.65       31.85     25.84 o 
  -4  -6  10      447.12      447.08     30.53 o 
  -3  -6  10      135.36      205.65     47.73 o 
  -2  -6  10     4211.51     3797.02    112.72 o 
  -1  -6  10      823.92      963.82     72.76 o 
   0  -6  10     2197.28     2289.87     62.53 o 
   1  -6  10        3.29       46.44     28.24 o 
   2  -6  10     1073.27     1162.05     75.88 o 
   3  -6  10        4.04       42.50     34.03 o 
   4  -6  10     2547.94     2469.57    111.22 o 
   5  -6  10       74.77      183.42     50.67 o 
   6  -6  10     1326.91     1294.32     89.22 o 
   7  -6  10      162.29      129.43     69.40 o 
   8  -6  10      857.79      669.87     90.71 o 
   9  -6  10      213.88      417.31    103.29 o 
 -12  -5  10       30.77       24.09     83.65 o 
 -11  -5  10      334.94      344.13     98.15 o 
 -10  -5  10       11.82       36.98     51.01 o 
  -9  -5  10      451.79      542.23     52.55 o 
  -8  -5  10        2.52      -15.71     30.90 o 
  -7  -5  10      883.63      920.78     41.31 o 
  -6  -5  10        9.32       26.77     21.68 o 
  -5  -5  10      273.29      276.44     34.56 o 
  -4  -5  10      325.85      323.23     27.45 o 
  -3  -5  10     1115.12     1032.63     47.28 o 
  -2  -5  10      344.63      302.40     81.43 o 
  -1  -5  10       19.99       21.12     18.16 o 
   0  -5  10      103.06      123.61     21.76 o 
   1  -5  10        9.78       17.39     23.59 o 
   2  -5  10     1910.60     1826.34     56.65 o 
   3  -5  10      182.15      200.22     35.50 o 
   4  -5  10      979.45      900.97     46.24 o 
   5  -5  10        0.46       36.84     33.38 o 
   6  -5  10      423.36      578.61     67.43 o 
   7  -5  10        4.29       38.31     64.24 o 
   8  -5  10      418.12      424.00     74.33 o 
   9  -5  10       52.84       84.64     88.62 o 
 -12  -4  10       18.22       40.47     82.06 o 
 -11  -4  10      561.35      591.36     62.64 o 
 -10  -4  10       12.21       46.73     46.35 o 
  -9  -4  10     2012.97     2037.52     77.63 o 
  -8  -4  10        3.96       24.68     30.10 o 
  -7  -4  10     3453.01     3529.69     99.67 o 
  -6  -4  10     1272.81     1350.86     44.92 o 
  -5  -4  10     4882.10     4683.56     87.59 o 
  -4  -4  10      933.78      830.94     49.36 o 
  -3  -4  10     4617.43     4428.77     86.61 o 
  -2  -4  10     6826.62     6460.90    133.32 o 
  -1  -4  10     7246.98     7496.53    113.14 o 
   0  -4  10     3552.10     3518.00     70.95 o 
   1  -4  10     2411.39     2567.69     61.84 o 
   2  -4  10      563.18      532.23     45.67 o 
   3  -4  10      201.67      256.02     28.75 o 
   4  -4  10      752.64      783.75     39.08 o 
   5  -4  10        3.07       75.17     40.00 o 
   6  -4  10      156.46      210.74     66.71 o 
   7  -4  10       17.87      100.71     54.56 o 
   8  -4  10       27.89       50.41     64.69 o 
   9  -4  10        5.91       50.60     67.76 o 
  10  -4  10      125.10      203.33    133.03 o 
 -12  -3  10        8.65      -18.55     75.38 o 
 -11  -3  10     1127.42     1252.46     74.65 o 
 -10  -3  10       16.86       -7.51     41.62 o 
  -9  -3  10     3096.77     3284.25     97.87 o 
  -8  -3  10      269.91      291.29     38.72 o 
  -7  -3  10     6836.20     6609.88    128.25 o 
  -6  -3  10     3537.33     3531.40     72.10 o 
  -5  -3  10    10385.59    10250.92    162.47 o 
  -4  -3  10     6164.40     6055.37    102.57 o 
  -3  -3  10    11169.14    11603.44    192.39 o 
  -2  -3  10    25132.40    25377.62    460.40 o 
  -1  -3  10     4249.09     4236.75     90.17 o 
   0  -3  10    10910.03    10972.91    160.27 o 
   1  -3  10     4439.03     4469.81     85.80 o 
   2  -3  10    10074.11     9716.04    282.26 o 
   3  -3  10      655.39      613.09     47.62 o 
   4  -3  10     2463.63     2633.80     94.21 o 
   5  -3  10      130.96      178.36     31.36 o 
   6  -3  10      661.55      608.50     74.80 o 
   7  -3  10      189.08      217.21     52.44 o 
   8  -3  10       48.43      -58.39     58.39 o 
   9  -3  10       65.15       41.78     67.54 o 
  10  -3  10        1.07       14.63     70.27 o 
 -12  -2  10      101.99       56.90     83.74 o 
 -11  -2  10     1471.34     1563.77     80.24 o 
 -10  -2  10       33.21       10.44     43.57 o 
  -9  -2  10     5026.55     4901.72    125.72 o 
  -8  -2  10      361.51      406.63     71.88 o 
  -7  -2  10     7615.24     7453.75    157.51 o 
  -6  -2  10     4138.18     4271.69     80.51 o 
  -5  -2  10    19049.38    19046.80    260.83 o 
  -4  -2  10     4332.26     4567.84     84.15 o 
  -3  -2  10    16837.69    16404.83    263.13 o 
  -2  -2  10    42611.95    43243.49    669.45 o 
  -1  -2  10    12200.16    12391.15    229.36 o 
   0  -2  10    20152.26    20126.79    311.53 o 
   1  -2  10    15062.22    15526.88    245.32 o 
   2  -2  10    31001.33    29541.64   1144.75 o 
   3  -2  10     1248.50     1333.03     57.41 o 
   4  -2  10    11832.41    11901.19    201.56 o 
   5  -2  10       64.87      120.26     32.39 o 
   6  -2  10     3205.72     3026.11     91.23 o 
   7  -2  10      377.13      364.49     52.60 o 
   8  -2  10      549.45      598.79     64.52 o 
   9  -2  10      155.37      155.16     60.83 o 
  10  -2  10      120.77       51.62     66.74 o 
  11  -2  10      105.24      -18.94     84.02 o 
 -12  -1  10      187.23       61.47     83.65 o 
 -11  -1  10      938.69     1189.56    118.25 o 
 -10  -1  10        6.96      -17.02     60.87 o 
  -9  -1  10     3969.75     3865.33    124.09 o 
  -8  -1  10       10.09        3.57     37.89 o 
  -7  -1  10    10406.96     9716.16    195.22 o 
  -6  -1  10     1999.99     2029.30    120.09 o 
  -5  -1  10    22120.86    21693.00    344.40 o 
  -4  -1  10      479.44      419.07     24.68 o 
  -3  -1  10    28274.80    28661.09    442.45 o 
  -2  -1  10    35247.12    35046.77    542.83 o 
  -1  -1  10    10755.25    11442.26    182.80 o 
   0  -1  10    29357.87    28669.73    403.19 o 
   1  -1  10     2776.15     2992.52     56.55 o 
   2  -1  10    40319.90    40883.47    624.66 o 
   3  -1  10     4478.57     4364.06     91.94 o 
   4  -1  10    12803.34    12296.30    199.76 o 
   5  -1  10        4.48        2.83     20.44 o 
   6  -1  10     6528.93     6171.17    135.03 o 
   7  -1  10      303.47      332.33     62.15 o 
   8  -1  10     3721.66     3660.94    223.09 o 
   9  -1  10      259.95      346.85     59.71 o 
  10  -1  10      518.06      464.18     77.09 o 
  11  -1  10      314.33      339.69     77.77 o 
 -12   0  10       35.06     -103.04    103.04 o 
 -11   0  10      468.64      445.11     94.51 o 
 -10   0  10       57.45      -28.71     73.96 o 
  -9   0  10     2648.58     2656.57     90.41 o 
  -8   0  10       23.39       51.59     35.78 o 
  -7   0  10     8264.68     7937.84    166.64 o 
  -6   0  10     2499.36     2549.19     85.91 o 
  -5   0  10    13705.99    13190.03    217.01 o 
  -4   0  10    13179.84    13029.82    211.30 o 
  -3   0  10    16757.76    17111.86    269.99 o 
  -2   0  10    44451.79    45959.87    701.12 o 
  -1   0  10     9758.44    10334.01    163.91 o 
   0   0  10    32701.07    33773.95    433.03 o 
   1   0  10     5652.95     5739.50     92.92 o 
   2   0  10    63686.32    64532.39   1081.51 o 
   3   0  10     4057.32     4256.51     87.32 o 
   4   0  10    39416.86    38753.93    596.02 o 
   5   0  10      226.79      285.31     44.40 o 
   6   0  10    18227.97    17507.97    325.10 o 
   7   0  10       51.46       92.15     35.74 o 
   8   0  10     4949.92     4891.57    112.17 o 
   9   0  10     1056.46     1059.49     66.20 o 
  10   0  10     1004.83     1125.56    109.21 o 
  11   0  10      490.32      525.41    118.04 o 
  12   0  10       97.42      139.62     72.80 o 
 -11   1  10      353.88      465.99    132.26 o 
 -10   1  10       90.87      110.62     64.47 o 
  -9   1  10      794.45      772.09     76.70 o 
  -8   1  10       30.18       32.28     50.25 o 
  -7   1  10     4345.80     4191.26    107.30 o 
  -6   1  10      597.89      659.83     42.22 o 
  -5   1  10    10208.91     9813.48    190.44 o 
  -4   1  10     6138.87     6308.36    151.93 o 
  -3   1  10    20104.73    20476.38    321.20 o 
  -2   1  10    19602.31    20296.00    315.91 o 
  -1   1  10    11820.45    12513.97    177.21 o 
   0   1  10    15474.81    16115.21    225.42 o 
   1   1  10      623.51      681.37     18.57 o 
   2   1  10    38640.50    38536.03    650.75 o 
   3   1  10     2665.57     2591.15     58.99 o 
   4   1  10    22229.42    22697.59    324.92 o 
   5   1  10      541.18      568.62     26.30 o 
   6   1  10    23603.38    22490.68    398.35 o 
   7   1  10      753.09      870.00     41.95 o 
   8   1  10     5526.94     5332.87    117.06 o 
   9   1  10     1835.87     1784.08     78.74 o 
  10   1  10     1561.10     1572.47    103.88 o 
  11   1  10      410.02      448.24     69.04 o 
  12   1  10      276.54      159.02     76.34 o 
 -11   2  10       41.87       79.18     94.11 o 
 -10   2  10       52.13       27.76     71.10 o 
  -9   2  10      170.50      123.40    101.41 o 
  -8   2  10       11.16       84.56     58.37 o 
  -7   2  10     4152.45     4009.60    130.41 o 
  -6   2  10      862.40      928.68     63.44 o 
  -5   2  10     3657.59     3555.86     98.50 o 
  -4   2  10      510.71      548.81     33.38 o 
  -3   2  10    10752.44    10739.25    199.76 o 
  -2   2  10    15531.35    16300.72    231.17 o 
  -1   2  10    16405.86    16884.75    237.80 o 
   0   2  10    23071.86    23687.28    329.47 o 
   1   2  10    10233.78    11480.04    183.00 o 
   2   2  10    42418.42    41199.07    829.82 o 
   3   2  10     2944.17     3018.26     65.97 o 
   4   2  10    24336.00    24228.86    345.82 o 
   5   2  10      732.09      767.11     25.58 o 
   6   2  10    17603.36    17586.66    314.95 o 
   7   2  10     2886.94     2855.46     79.11 o 
   8   2  10     6402.47     6242.38    162.31 o 
   9   2  10      526.41      651.69     48.83 o 
  10   2  10     2484.67     2466.20    104.98 o 
  11   2  10      499.80      633.67     63.65 o 
  12   2  10      334.22      391.57     65.06 o 
 -11   3  10       15.07       56.95     99.32 o 
 -10   3  10       16.28      145.36     97.70 o 
  -9   3  10       13.94       28.32     64.94 o 
  -8   3  10        6.89      111.18     59.75 o 
  -7   3  10        5.22       50.76     48.77 o 
  -6   3  10      249.01      308.88     33.34 o 
  -5   3  10      665.85      758.87     37.50 o 
  -4   3  10       42.00       21.84     23.09 o 
  -3   3  10     2346.34     2246.82     59.91 o 
  -2   3  10     3359.26     3442.43     66.08 o 
  -1   3  10     8992.25     9460.47    155.69 o 
   0   3  10     4718.56     4722.88     84.03 o 
   1   3  10    11040.87    11459.07    189.98 o 
   2   3  10    10911.28    11217.14    187.05 o 
   3   3  10      623.70      651.15     25.82 o 
   4   3  10    13535.99    13571.89    200.77 o 
   5   3  10       84.02      122.62     15.63 o 
   6   3  10    13952.64    14001.00    229.16 o 
   7   3  10      253.08      248.69     33.80 o 
   8   3  10     4206.37     4131.92    102.88 o 
   9   3  10      196.85      197.03     36.38 o 
  10   3  10     1348.04     1435.58     61.74 o 
  11   3  10      646.95      757.12     70.43 o 
  12   3  10      543.32      696.48     73.23 o 
 -10   4  10        0.19        7.02    126.11 o 
  -9   4  10      109.82      145.59     92.92 o 
  -8   4  10        1.40       48.84     63.35 o 
  -7   4  10      366.94      389.22     65.70 o 
  -6   4  10      857.39      856.71     50.61 o 
  -5   4  10       95.40      128.00     39.73 o 
  -4   4  10       11.45       44.64     26.47 o 
  -3   4  10       21.88       17.18     26.86 o 
  -2   4  10      342.47      411.86     26.88 o 
  -1   4  10     4674.48     4955.43    100.15 o 
   0   4  10      223.12      303.86     18.51 o 
   1   4  10     2943.10     2892.39     60.73 o 
   2   4  10     6211.13     6292.45    122.96 o 
   3   4  10      695.12      826.76     36.22 o 
   4   4  10     3397.52     3343.67     59.11 o 
   5   4  10      241.43      240.52     20.48 o 
   6   4  10     2172.71     2142.90     49.54 o 
   7   4  10        3.55       14.47     32.67 o 
   8   4  10     1621.98     1596.56     79.69 o 
   9   4  10      709.02      766.78     54.93 o 
  10   4  10      525.87      515.17     50.39 o 
  11   4  10      215.06      301.85     50.70 o 
  12   4  10      296.64      399.14     66.54 o 
  -9   5  10      690.42      631.32     81.80 o 
  -8   5  10        0.37      -15.96     69.79 o 
  -7   5  10      776.46      804.42     56.83 o 
  -6   5  10      105.82       63.52     38.29 o 
  -5   5  10     1154.57     1151.02     56.16 o 
  -4   5  10       23.93       44.80     38.79 o 
  -3   5  10      352.16      315.19     33.08 o 
  -2   5  10     1571.31     1606.13     56.22 o 
  -1   5  10     4053.10     4289.19     78.87 o 
   0   5  10      180.01      171.59     18.85 o 
   1   5  10      993.87     1079.94     37.37 o 
   2   5  10      342.76      342.26     22.00 o 
   3   5  10      445.01      536.29     40.65 o 
   4   5  10        9.68       21.48     17.22 o 
   5   5  10      142.27      219.63     33.30 o 
   6   5  10       78.55      114.18     25.28 o 
   7   5  10      128.87      169.60     33.12 o 
   8   5  10      298.22      369.50     41.29 o 
   9   5  10       21.05       60.83     62.91 o 
  10   5  10      292.54      262.19     52.98 o 
  11   5  10        6.98       13.85     58.60 o 
  -9   6  10      582.36      733.81    124.51 o 
  -8   6  10        0.32      -46.15     47.86 o 
  -7   6  10     1212.82     1173.70     64.71 o 
  -6   6  10       82.19      131.82     46.24 o 
  -5   6  10     3476.99     3262.80     97.47 o 
  -4   6  10      217.87      242.03     52.83 o 
  -3   6  10     4127.62     4121.71    117.43 o 
  -2   6  10     2057.18     2006.30     68.32 o 
  -1   6  10     8298.45     8604.72    202.00 o 
   0   6  10     2169.40     2111.47     57.33 o 
   1   6  10     1400.16     1378.67     45.02 o 
   2   6  10     4181.59     4174.15    132.52 o 
   3   6  10     1499.29     1548.84     59.97 o 
   4   6  10      710.77      948.46     74.14 o 
   5   6  10       45.77       83.61     31.00 o 
   6   6  10       75.03      129.13     33.74 o 
   7   6  10       22.54       59.82     47.09 o 
   8   6  10       34.29       16.27     34.40 o 
   9   6  10        1.25      -22.35     38.42 o 
  10   6  10        0.39      -60.14     95.35 o 
  11   6  10       70.71       61.52    109.19 o 
  12   6  10        2.93      -70.07    173.78 o 
  -8   7  10       24.54       91.25     59.94 o 
  -7   7  10     1920.64     2004.95     85.25 o 
  -6   7  10        2.06       34.73     48.34 o 
  -5   7  10     4142.73     4017.95    114.67 o 
  -4   7  10      933.74      909.70     60.41 o 
  -3   7  10     4440.50     4473.59    142.51 o 
  -2   7  10     1449.43     1487.84     88.24 o 
  -1   7  10     7023.46     7281.02    169.59 o 
   0   7  10     3589.38     3604.07     97.61 o 
   1   7  10     3076.26     3079.36    105.87 o 
   2   7  10     5778.03     5636.30    116.66 o 
   3   7  10     1312.09     1447.65     94.32 o 
   4   7  10     2830.48     2744.48     74.91 o 
   5   7  10      149.02      187.92     38.62 o 
   6   7  10     3099.07     3031.47     89.45 o 
   7   7  10       53.21       38.35     44.27 o 
   8   7  10      367.56      313.23     54.89 o 
   9   7  10       18.23      -11.26     49.57 o 
  10   7  10      298.21      241.74     63.92 o 
  11   7  10        4.39      -39.38     75.29 o 
  12   7  10       23.32      -54.87    117.65 o 
  -7   8  10     1478.36     1460.08    102.24 o 
  -6   8  10        0.09       55.26     70.15 o 
  -5   8  10     3049.12     3181.27    119.34 o 
  -4   8  10      262.93      258.92     80.60 o 
  -3   8  10     3799.82     3646.76    169.48 o 
  -2   8  10     1045.79     1006.73    109.19 o 
  -1   8  10     7249.59     6983.40    234.70 o 
   0   8  10     5290.77     5439.47    188.89 o 
   1   8  10     9030.66     9088.46    397.14 o 
   2   8  10     3417.63     3658.31    105.55 o 
   3   8  10     2568.13     2666.11     78.12 o 
   4   8  10     6972.52     6578.64    138.00 o 
   5   8  10      485.89      486.44     75.80 o 
   6   8  10     5733.16     5802.17    126.63 o 
   7   8  10      114.00      143.69     39.40 o 
   8   8  10     1311.31     1358.10     84.49 o 
   9   8  10        1.96      -28.46     52.84 o 
  10   8  10      531.13      393.60     71.94 o 
  11   8  10       29.29      -16.08     65.00 o 
  12   8  10      107.81      179.02     96.02 o 
  -6   9  10        0.65     -141.96    212.23 o 
  -5   9  10     2142.66     2115.82    150.75 o 
  -4   9  10      100.56       43.01    148.41 o 
  -3   9  10     4086.53     3788.09    215.31 o 
  -2   9  10     1130.68     1376.22    118.90 o 
  -1   9  10     5411.15     5595.73    291.44 o 
   0   9  10     3694.09     3672.77    140.70 o 
   1   9  10     6209.26     6278.98    194.90 o 
   2   9  10     8269.32     8252.89    188.30 o 
   3   9  10     2197.99     2154.41     84.10 o 
   4   9  10     7990.97     7420.17    182.77 o 
   5   9  10      773.03      660.77     51.62 o 
   6   9  10     5430.09     5439.33    127.53 o 
   7   9  10       47.08       76.02     50.21 o 
   8   9  10     2417.50     2376.26    113.85 o 
   9   9  10       18.34      -44.14     59.25 o 
  10   9  10      855.84     1023.23     94.69 o 
  11   9  10       57.27       78.05     78.37 o 
  -5  10  10      965.34     1063.86    130.80 o 
  -4  10  10       91.25       73.45     96.80 o 
  -3  10  10     2834.92     2737.43    167.51 o 
  -2  10  10      385.72      328.80     92.38 o 
  -1  10  10     2515.96     2975.25    200.70 o 
   0  10  10     2329.46     2436.46    144.52 o 
   1  10  10     1998.17     2087.41    187.66 o 
   2  10  10     4810.03     4581.74    130.19 o 
   3  10  10     2477.30     2289.47    118.76 o 
   4  10  10     4646.92     4318.86    242.85 o 
   5  10  10      702.71      670.16     64.69 o 
   6  10  10     3953.13     4009.79    152.01 o 
   7  10  10       13.64      -61.77     61.77 o 
   8  10  10     2096.86     1958.62    140.45 o 
   9  10  10        3.93      -69.97     96.12 o 
  10  10  10     1073.53      875.69    117.96 o 
  11  10  10       42.86       33.83    150.72 o 
  -4  11  10        0.00       36.12    107.87 o 
  -3  11  10     1251.01     1333.21    132.96 o 
  -2  11  10      178.34      249.69    107.87 o 
  -1  11  10     1408.48     1881.41    185.32 o 
   0  11  10     1080.41     1374.88    232.23 o 
   1  11  10     1793.92     1736.11    159.54 o 
   2  11  10     1893.19     1794.36    106.41 o 
   3  11  10     1212.11     1096.84     98.87 o 
   4  11  10     2298.42     2483.35    122.06 o 
   5  11  10      453.31      571.84     96.36 o 
   6  11  10     3179.50     3143.56    144.11 o 
   7  11  10      179.37        6.38     73.39 o 
   8  11  10     2304.56     2430.40    216.85 o 
   9  11  10        1.90       39.65     95.62 o 
  10  11  10     1029.00      850.54    130.50 o 
  -3  12  10      224.92      203.84    125.80 o 
  -2  12  10       22.75      -50.37    232.99 o 
  -1  12  10      458.01      444.58    117.07 o 
   0  12  10       57.39      262.23    103.85 o 
   1  12  10      856.39     1111.10    123.96 o 
   2  12  10      751.42      887.98    148.04 o 
   3  12  10      449.56      528.38    201.47 o 
   4  12  10     1230.00     1323.34    102.80 o 
   5  12  10      229.44      220.29     85.27 o 
   6  12  10     1603.97     1617.83    192.50 o 
   7  12  10        8.08      108.68     94.92 o 
   8  12  10      905.83     1127.30    342.19 o 
   9  12  10        4.45        1.54    170.71 o 
   0  13  10       85.83       64.80    109.48 o 
   1  13  10      108.11      -53.83    156.87 o 
   2  13  10      117.83       53.95    106.89 o 
   3  13  10       35.92      -73.96    171.48 o 
   4  13  10      310.90      201.54    113.45 o 
   5  13  10        9.27       58.91     99.21 o 
   6  13  10      515.63      710.86    185.31 o 
   7  13  10        2.22      -44.28    102.88 o 
   8  13  10      373.49      150.72    172.25 o 
   4  14  10       47.78       13.09    108.68 o 
  -5 -13  11      548.83      529.58    203.77 o 
  -4 -13  11      183.65      391.43    129.63 o 
  -3 -13  11      959.17      964.08    111.96 o 
  -2 -13  11       42.15      260.21     86.65 o 
  -8 -12  11       54.54      -98.75     98.75 o 
  -7 -12  11      125.17      -15.53     95.30 o 
  -6 -12  11       83.47        3.28     85.50 o 
  -5 -12  11      396.29      443.64     89.85 o 
  -4 -12  11       67.72       95.27    111.27 o 
  -3 -12  11      515.98      478.39     97.09 o 
  -2 -12  11       55.18      130.95     81.54 o 
  -1 -12  11     1055.96     1033.38    104.76 o 
   0 -12  11        0.46       52.06     77.92 o 
   1 -12  11      779.33      836.11    128.86 o 
  -9 -11  11       19.40       98.05    126.96 o 
  -8 -11  11        0.53       59.66     74.99 o 
  -7 -11  11      108.10       34.72     62.26 o 
  -6 -11  11        2.80      -20.11     56.41 o 
  -5 -11  11      215.83       50.20     71.63 o 
  -4 -11  11        9.40      -65.55     69.64 o 
  -3 -11  11      127.16      152.52     80.70 o 
  -2 -11  11       92.37      212.43     75.46 o 
  -1 -11  11      367.36      310.97     81.44 o 
   0 -11  11        0.74      147.18     78.05 o 
   1 -11  11      549.41      664.83    123.50 o 
   2 -11  11       14.44       96.89    147.64 o 
   3 -11  11      521.17      485.98    181.47 o 
 -10 -10  11      222.20      169.39    104.58 o 
  -9 -10  11        6.60       14.21     70.02 o 
  -8 -10  11      313.12      396.86     63.69 o 
  -7 -10  11       28.52      -27.41     52.16 o 
  -6 -10  11      221.64      151.85     57.19 o 
  -5 -10  11       23.51       44.90     64.44 o 
  -4 -10  11      104.82       69.85     80.68 o 
  -3 -10  11        0.90      115.39     66.12 o 
  -2 -10  11        2.96       31.53     64.36 o 
  -1 -10  11      192.37      173.61     68.86 o 
   0 -10  11       34.87      100.16     86.17 o 
   1 -10  11      143.44      201.01     88.30 o 
   2 -10  11       27.70      113.81    149.18 o 
   3 -10  11      228.66      395.24    167.63 o 
 -11  -9  11       20.82       27.23    100.73 o 
 -10  -9  11      781.08      896.45     85.51 o 
  -9  -9  11        2.81        2.26     47.78 o 
  -8  -9  11      801.93      874.94     68.51 o 
  -7  -9  11       30.01       31.86     47.04 o 
  -6  -9  11     1094.52     1109.62     68.53 o 
  -5  -9  11      506.68      436.08     65.61 o 
  -4  -9  11      898.01      888.55     77.39 o 
  -3  -9  11      122.59      147.26     60.80 o 
  -2  -9  11      367.58      491.33     73.65 o 
  -1  -9  11      148.66      115.62     76.62 o 
   0  -9  11      153.36      300.53     94.58 o 
   1  -9  11      202.27      195.54     79.07 o 
   2  -9  11       13.04      204.61    109.96 o 
   3  -9  11        7.66      -24.79     79.37 o 
   4  -9  11       11.22       29.88     74.02 o 
   5  -9  11       23.45      -16.92     95.11 o 
   6  -9  11        0.97       -7.69    144.56 o 
 -11  -8  11        0.85      -44.23     73.73 o 
 -10  -8  11      780.15      920.91     67.04 o 
  -9  -8  11       19.73      -45.29     45.29 o 
  -8  -8  11     2796.17     2601.05     93.92 o 
  -7  -8  11      477.05      519.57     49.12 o 
  -6  -8  11     2127.78     2149.84     86.35 o 
  -5  -8  11      385.43      421.30     50.39 o 
  -4  -8  11     1529.98     1583.17     85.86 o 
  -3  -8  11     1910.24     2066.32    100.34 o 
  -2  -8  11      896.61      891.12     73.02 o 
  -1  -8  11     1970.95     2070.99     98.95 o 
   0  -8  11      609.08      676.60     88.19 o 
   1  -8  11     1888.78     2116.44    143.12 o 
   2  -8  11      129.20      167.84     58.74 o 
   3  -8  11      468.45      541.52     59.90 o 
   4  -8  11       59.73      169.04     68.14 o 
   5  -8  11      164.75      154.51     68.65 o 
   6  -8  11      108.01      175.00     95.15 o 
   7  -8  11        5.68      301.43    132.26 o 
 -12  -7  11      511.30      685.46    105.99 o 
 -11  -7  11        6.91       33.07     73.95 o 
 -10  -7  11     1628.98     1566.79     85.83 o 
  -9  -7  11       83.49        1.80     45.21 o 
  -8  -7  11     2996.42     3052.70     89.04 o 
  -7  -7  11     1096.29     1192.10     55.73 o 
  -6  -7  11     4547.82     4467.06    103.64 o 
  -5  -7  11     2168.59     2130.80     77.28 o 
  -4  -7  11     6803.73     6334.49    229.53 o 
  -3  -7  11     3892.72     3803.90    199.60 o 
  -2  -7  11     3585.72     3427.09    121.22 o 
  -1  -7  11     8998.82     8955.27    279.67 o 
   0  -7  11      501.77      563.07     60.48 o 
   1  -7  11     8576.90     8400.77    350.41 o 
   2  -7  11        5.94       97.17     36.31 o 
   3  -7  11     1657.59     1790.27     68.41 o 
   4  -7  11       54.35       86.79     42.21 o 
   5  -7  11     1428.69     1547.34     93.52 o 
   6  -7  11      159.02      174.72     67.93 o 
   7  -7  11       86.48      122.27     74.07 o 
   8  -7  11       70.25      156.24    144.56 o 
 -12  -6  11      367.69      429.99     90.56 o 
 -11  -6  11        5.01      -85.35     85.35 o 
 -10  -6  11     2219.86     2354.42    102.24 o 
  -9  -6  11       66.62       86.67     43.96 o 
  -8  -6  11     2868.77     2813.76     89.42 o 
  -7  -6  11     2482.77     2357.14     80.24 o 
  -6  -6  11    10273.83    10063.88    170.07 o 
  -5  -6  11     8688.33     7993.40    139.64 o 
  -4  -6  11     8866.51     8393.49    144.43 o 
  -3  -6  11     7872.67     7133.45    248.89 o 
  -2  -6  11     5175.64     4989.38    165.62 o 
  -1  -6  11    16818.53    16354.59    478.94 o 
   0  -6  11     1946.68     1959.75     83.95 o 
   1  -6  11    13358.52    12852.28    225.16 o 
   2  -6  11      750.78      755.36     55.85 o 
   3  -6  11    10740.89    10343.72    283.56 o 
   4  -6  11       14.41      -15.10     41.86 o 
   5  -6  11     3852.63     4147.72    184.13 o 
   6  -6  11      458.53      514.61     71.86 o 
   7  -6  11     1144.00      981.04     93.56 o 
   8  -6  11      197.48      296.27     83.50 o 
   9  -6  11      157.24      184.66    109.29 o 
 -12  -5  11      314.51      494.56     96.96 o 
 -11  -5  11        3.40      -15.78     55.13 o 
 -10  -5  11     1395.64     1538.87     82.66 o 
  -9  -5  11        2.60       17.53     39.86 o 
  -8  -5  11     3027.43     2869.52     79.49 o 
  -7  -5  11     1090.62     1161.39     46.20 o 
  -6  -5  11     8475.94     8157.56    140.56 o 
  -5  -5  11     1361.72     1320.80     44.05 o 
  -4  -5  11    10432.04     9608.97    254.48 o 
  -3  -5  11    18286.51    17112.77    324.40 o 
  -2  -5  11    11456.84    10880.32    249.11 o 
  -1  -5  11    20871.79    19747.69    311.94 o 
   0  -5  11     5778.76     5743.89    108.65 o 
   1  -5  11    20051.95    19537.91    322.61 o 
   2  -5  11       20.57        6.36     25.34 o 
   3  -5  11    15439.84    14408.00    484.21 o 
   4  -5  11       73.00      101.09     31.22 o 
   5  -5  11     7218.41     6983.15    240.18 o 
   6  -5  11      843.72      939.21    109.94 o 
   7  -5  11     3624.77     3503.19    140.69 o 
   8  -5  11      398.71      443.15     81.02 o 
   9  -5  11      485.52      435.63    120.73 o 
 -12  -4  11      248.03       93.31     87.54 o 
 -11  -4  11        3.34      -47.63     47.63 o 
 -10  -4  11      647.42      672.44     60.60 o 
  -9  -4  11        9.94      -37.72     37.72 o 
  -8  -4  11     4211.45     4042.13    140.51 o 
  -7  -4  11      111.03       74.13     30.57 o 
  -6  -4  11     8367.52     7916.14    134.96 o 
  -5  -4  11     3513.95     3470.77     71.51 o 
  -4  -4  11    12369.11    11792.05    185.31 o 
  -3  -4  11    25866.58    25147.07    400.54 o 
  -2  -4  11    21460.54    21579.64    397.62 o 
  -1  -4  11    12874.73    12107.84    176.68 o 
   0  -4  11     7814.64     8266.81    126.54 o 
   1  -4  11    29540.38    29680.02    473.79 o 
   2  -4  11      336.21      332.82     28.15 o 
   3  -4  11    16998.49    16099.10    326.29 o 
   4  -4  11       70.63       69.99     27.87 o 
   5  -4  11    10185.88     9715.68    201.08 o 
   6  -4  11      491.12      526.74     61.64 o 
   7  -4  11     2657.82     2749.99    110.12 o 
   8  -4  11      461.96      548.09     75.71 o 
   9  -4  11      906.06      723.86     84.80 o 
  10  -4  11      417.61      468.69    137.64 o 
 -12  -3  11       64.62      122.64     76.91 o 
 -11  -3  11        1.72      -44.21     48.80 o 
 -10  -3  11      319.16      192.84     49.21 o 
  -9  -3  11        7.91      -29.19     39.85 o 
  -8  -3  11     1092.87     1124.17     56.20 o 
  -7  -3  11       51.15        6.67     27.35 o 
  -6  -3  11     4322.63     4263.21     90.06 o 
  -5  -3  11     1714.33     1809.06     46.89 o 
  -4  -3  11     8220.89     8313.98    134.69 o 
  -3  -3  11     9436.58     9576.68    162.07 o 
  -2  -3  11     3279.73     3429.88     78.31 o 
  -1  -3  11    20799.20    20255.57    341.45 o 
   0  -3  11     2632.90     2585.51     47.36 o 
   1  -3  11    18330.82    17850.80    289.70 o 
   2  -3  11      254.81      288.16     27.25 o 
   3  -3  11    11025.42    10539.75    181.66 o 
   4  -3  11      116.05      164.58     25.48 o 
   5  -3  11    11255.15    10486.84    209.94 o 
   6  -3  11      171.64      191.83     39.50 o 
   7  -3  11     4330.68     3991.59    130.46 o 
   8  -3  11      951.89      915.65     76.41 o 
   9  -3  11     1467.92     1390.30     98.13 o 
  10  -3  11      474.08      529.17     95.04 o 
 -12  -2  11        0.09      -27.45     74.49 o 
 -11  -2  11        4.17       48.32     51.87 o 
 -10  -2  11       53.64       36.60     44.68 o 
  -9  -2  11        0.06      -12.82     38.57 o 
  -8  -2  11      587.20      534.20     44.90 o 
  -7  -2  11       98.44      111.30     31.65 o 
  -6  -2  11     1223.29     1187.11     43.14 o 
  -5  -2  11      833.48      891.65     28.68 o 
  -4  -2  11     2303.84     2399.73     45.34 o 
  -3  -2  11      172.34      183.20     17.81 o 
  -2  -2  11     1117.23     1052.54     30.72 o 
  -1  -2  11     8715.77     8808.38    167.66 o 
   0  -2  11     6224.17     6211.03    103.68 o 
   1  -2  11    14218.58    14482.78    230.11 o 
   2  -2  11     7091.76     7107.07    281.59 o 
   3  -2  11     8797.48     8227.89    143.33 o 
   4  -2  11      502.94      587.05     29.91 o 
   5  -2  11     9194.86     8822.62    179.20 o 
   6  -2  11      351.04      383.91     47.12 o 
   7  -2  11     4060.68     3856.76    120.53 o 
   8  -2  11      603.45      607.71     76.79 o 
   9  -2  11     1261.28     1257.54     85.87 o 
  10  -2  11      355.78      326.58     73.88 o 
  11  -2  11      398.33      412.10    103.75 o 
 -12  -1  11       32.00       36.91     78.70 o 
 -11  -1  11        4.28       62.22    201.47 o 
 -10  -1  11      202.44      156.00     56.79 o 
  -9  -1  11        2.61       40.68     44.75 o 
  -8  -1  11       11.24       -1.12     38.31 o 
  -7  -1  11      846.75      857.56     48.22 o 
  -6  -1  11       69.65       52.13     27.24 o 
  -5  -1  11      901.43      911.55     34.86 o 
  -4  -1  11      145.77       97.65     24.53 o 
  -3  -1  11       70.97       46.70     14.53 o 
  -2  -1  11     2140.81     2411.41     44.10 o 
  -1  -1  11     1101.01     1246.08     26.93 o 
   0  -1  11      716.37      729.70     30.61 o 
   1  -1  11     3871.97     3720.05     94.71 o 
   2  -1  11     2040.65     2154.05     46.34 o 
   3  -1  11    14334.62    14229.13    228.13 o 
   4  -1  11       49.40       17.65     23.53 o 
   5  -1  11     4420.96     4010.12    131.41 o 
   6  -1  11      368.41      383.83     36.90 o 
   7  -1  11     1613.75     1658.27     65.80 o 
   8  -1  11       20.79       55.33     43.08 o 
   9  -1  11      985.91     1065.97     82.93 o 
  10  -1  11      313.68      357.54     75.89 o 
  11  -1  11      355.64      246.19     86.98 o 
 -12   0  11      152.84       35.37    129.18 o 
 -11   0  11       53.66      182.09     87.01 o 
 -10   0  11      844.08      859.61    104.13 o 
  -9   0  11       13.00       71.19     45.36 o 
  -8   0  11     1047.03     1022.66     72.81 o 
  -7   0  11      560.42      623.49     57.27 o 
  -6   0  11     2707.58     2556.53     83.69 o 
  -5   0  11      378.52      393.61     31.77 o 
  -4   0  11     1935.05     1788.16     48.25 o 
  -3   0  11     2547.71     2745.48     55.35 o 
  -2   0  11     6477.81     6520.73    109.31 o 
  -1   0  11     2087.92     2015.67     40.64 o 
   1   0  11       43.39       44.41     10.09 o 
   2   0  11     2280.31     2671.43     59.50 o 
   3   0  11     1551.90     1646.79     45.88 o 
   4   0  11      267.00      340.90     26.20 o 
   5   0  11      828.65      864.26     76.57 o 
   6   0  11        6.19        8.88     28.39 o 
   7   0  11     1548.01     1656.23     63.73 o 
   8   0  11       19.05       53.52     55.05 o 
   9   0  11      399.27      339.88     62.04 o 
  10   0  11      242.61      310.28     73.47 o 
  11   0  11      131.23       91.78     57.36 o 
  12   0  11      101.70      158.10    136.37 o 
 -11   1  11       14.54       18.45    116.88 o 
 -10   1  11     1250.15     1269.28    137.64 o 
  -9   1  11        2.38      -19.08     57.23 o 
  -8   1  11     3333.57     3097.98     94.13 o 
  -7   1  11        3.98      -29.45     32.82 o 
  -6   1  11     4013.57     3715.05     94.91 o 
  -5   1  11      901.41      937.44     64.60 o 
  -4   1  11     5713.73     5580.98    127.15 o 
  -3   1  11     3233.77     3074.14     60.55 o 
  -2   1  11     6659.04     6666.87    112.17 o 
  -1   1  11     8969.09     9474.56    136.82 o 
   0   1  11     1083.78     1118.75     23.86 o 
   1   1  11     2365.32     2441.32     44.37 o 
   2   1  11      188.25      244.27     17.61 o 
   3   1  11     3190.71     3483.47     76.83 o 
   4   1  11     1467.54     1632.64     48.10 o 
   5   1  11       18.85        6.31     21.01 o 
   6   1  11       14.94       35.36     26.22 o 
   7   1  11     1432.32     1401.48     55.30 o 
   8   1  11       86.00      112.50     34.09 o 
   9   1  11       59.16        1.95     35.07 o 
  10   1  11        0.52        7.32     49.62 o 
  11   1  11       26.54        4.76     55.90 o 
  12   1  11        0.84       62.13     68.94 o 
 -11   2  11      109.93      143.03    130.72 o 
 -10   2  11     1213.95     1334.72    101.34 o 
  -9   2  11       27.24       92.60     62.23 o 
  -8   2  11     2846.28     2707.32    156.46 o 
  -7   2  11      544.10      591.61     61.87 o 
  -6   2  11     9546.89     8810.31    219.46 o 
  -5   2  11      653.43      745.73     67.26 o 
  -4   2  11    17595.14    16796.51    339.80 o 
  -3   2  11     7462.72     7681.25    130.75 o 
  -2   2  11     3470.47     3263.78     65.22 o 
  -1   2  11    10874.79    11120.81    160.14 o 
   0   2  11    13855.54    14684.22    207.46 o 
   1   2  11    13162.84    13591.80    191.75 o 
   2   2  11      157.13      211.00     22.19 o 
   3   2  11    14731.25    15471.48    271.60 o 
   4   2  11     2874.97     2986.65     68.88 o 
   5   2  11     3033.53     3369.45     68.05 o 
   6   2  11       35.35        4.61     30.19 o 
   7   2  11      881.02      857.17     54.38 o 
   8   2  11      157.91      180.77     37.58 o 
   9   2  11      312.80      215.74     38.88 o 
  10   2  11       57.42       27.97     44.36 o 
  11   2  11        2.35      -18.72     65.78 o 
  12   2  11       12.75        3.28     59.28 o 
 -10   3  11     1137.83     1308.65    126.84 o 
  -9   3  11       67.67       38.54     62.37 o 
  -8   3  11     3347.18     3204.40    128.33 o 
  -7   3  11      407.15      446.94     60.54 o 
  -6   3  11    15988.10    15017.93    417.76 o 
  -5   3  11     1365.39     1281.83     48.71 o 
  -4   3  11    14299.64    13896.59    258.30 o 
  -3   3  11     6928.21     6642.45    190.62 o 
  -2   3  11    13689.82    13275.34    215.37 o 
  -1   3  11    14050.03    14569.49    233.65 o 
   0   3  11    13114.82    13472.17    240.99 o 
   1   3  11    25351.14    26036.08    417.59 o 
   2   3  11    18139.94    19174.23    310.84 o 
   3   3  11    26728.92    26774.44    463.88 o 
   4   3  11      861.60      837.89     27.84 o 
   5   3  11    12171.26    12109.87    198.02 o 
   6   3  11        0.46       45.09     25.23 o 
   7   3  11    12195.07    11500.61    218.96 o 
   8   3  11       28.34      -35.52     35.52 o 
   9   3  11     1105.60     1208.47     74.14 o 
  10   3  11      307.02      237.24     42.63 o 
  11   3  11      238.12      249.55     59.86 o 
  12   3  11       50.49       13.52     61.97 o 
 -10   4  11      804.05      781.58    120.96 o 
  -9   4  11       78.16       65.49     77.00 o 
  -8   4  11     2905.82     2714.04    159.04 o 
  -7   4  11       51.24       39.98     83.74 o 
  -6   4  11     7079.75     7083.58    154.44 o 
  -5   4  11     1346.49     1358.52     61.49 o 
  -4   4  11    13627.52    12761.84    242.59 o 
  -3   4  11     5178.61     5146.48    111.99 o 
  -2   4  11    28596.30    27471.96    540.57 o 
  -1   4  11     6572.45     6087.39    108.48 o 
   0   4  11    20473.70    20624.88    301.68 o 
   1   4  11    15305.00    14411.59    239.18 o 
   2   4  11    22663.47    23963.58    387.40 o 
   3   4  11    23774.99    23612.78    383.09 o 
   4   4  11     2475.64     2513.53     58.19 o 
   5   4  11    18597.97    18690.71    275.17 o 
   6   4  11       39.35       59.20     23.70 o 
   7   4  11    15617.15    15625.50    286.82 o 
   8   4  11       34.95       29.01     32.44 o 
   9   4  11      860.30      939.29     69.87 o 
  10   4  11       28.38      -38.92     41.36 o 
  11   4  11      489.49      609.66     56.55 o 
  12   4  11      114.59      207.35     62.63 o 
  -9   5  11      148.53      192.09     73.22 o 
  -8   5  11     1157.06     1206.12     94.64 o 
  -7   5  11       65.30       28.09     42.24 o 
  -6   5  11     2511.18     2509.37     83.28 o 
  -5   5  11      107.00      131.43     36.73 o 
  -4   5  11     9991.78     9385.34    190.39 o 
  -3   5  11     1568.59     1531.42     59.05 o 
  -2   5  11    13107.44    12508.54    237.84 o 
  -1   5  11     7329.03     7058.73    106.98 o 
   0   5  11    20183.47    21203.45    348.56 o 
   1   5  11    22419.64    22209.38    363.68 o 
   2   5  11     3030.32     3144.81     68.18 o 
   3   5  11    20826.80    20296.15    438.95 o 
   4   5  11     3415.09     3359.78     73.14 o 
   5   5  11    12586.71    12789.16    245.73 o 
   6   5  11      189.44      218.39     30.71 o 
   7   5  11     8124.21     8137.14    164.61 o 
   8   5  11       18.40       66.24     34.41 o 
   9   5  11     3484.06     3480.86    108.20 o 
  10   5  11      125.53       80.67     60.37 o 
  11   5  11      923.43      855.80     71.71 o 
  12   5  11       84.35       24.61    107.65 o 
  -9   6  11       87.16     -111.15    166.86 o 
  -8   6  11      425.61      438.81     58.49 o 
  -7   6  11      115.30       69.25     49.75 o 
  -6   6  11     1841.98     1634.82     83.24 o 
  -5   6  11       34.98       51.64     40.79 o 
  -4   6  11     5085.24     4934.46    160.51 o 
  -3   6  11      799.03      875.96     50.29 o 
  -2   6  11     7479.09     7519.48    159.43 o 
  -1   6  11     6240.29     6224.27    139.68 o 
   0   6  11    11489.32    11342.33    180.97 o 
   1   6  11    14444.73    13871.14    237.31 o 
   2   6  11     5072.71     4885.98    113.57 o 
   3   6  11    18078.71    17849.82    337.25 o 
   4   6  11     2030.37     2115.08     69.89 o 
   5   6  11    11698.88    11513.83    228.42 o 
   6   6  11       11.10        1.97     31.08 o 
   7   6  11     7927.57     7541.63    190.78 o 
   8   6  11       19.50       -7.00     34.43 o 
   9   6  11     4163.11     4284.96    110.64 o 
  10   6  11      431.74      464.25     57.85 o 
  11   6  11     1395.90     1342.60    163.02 o 
  12   6  11      195.23      204.54    129.18 o 
  -8   7  11       38.24       25.57    107.08 o 
  -7   7  11       46.36       52.08     65.03 o 
  -6   7  11      545.59      510.16     57.80 o 
  -5   7  11       56.37       84.19     48.67 o 
  -4   7  11     1165.39     1252.45     68.13 o 
  -3   7  11      216.35      241.52     77.03 o 
  -2   7  11     5461.74     5334.01    153.79 o 
  -1   7  11     4136.90     4162.80    231.91 o 
   0   7  11     4158.23     4153.35    132.02 o 
   1   7  11     3954.09     3626.79     98.01 o 
   2   7  11     1263.63     1250.22     49.75 o 
   3   7  11     9363.49     9060.78    169.69 o 
   4   7  11     1649.37     1776.49     68.28 o 
   5   7  11     7175.53     6801.51    163.60 o 
   6   7  11      254.95      280.95     41.49 o 
   7   7  11     5942.55     5681.80    186.15 o 
   8   7  11       19.07       72.56     48.89 o 
   9   7  11     3089.13     3174.06    121.22 o 
  10   7  11      418.08      544.73     88.09 o 
  11   7  11      898.24      870.29    198.39 o 
  12   7  11      272.57      247.68     93.95 o 
  -7   8  11       24.30       42.23     74.59 o 
  -6   8  11       18.62       31.49     53.89 o 
  -5   8  11       92.19       19.31     69.01 o 
  -4   8  11      366.77      448.47     92.42 o 
  -3   8  11       31.60      107.89     77.48 o 
  -2   8  11      596.79      585.35     87.50 o 
  -1   8  11       30.50       76.53     65.62 o 
   0   8  11      407.54      313.22     55.64 o 
   1   8  11     2466.44     2338.92     87.46 o 
   2   8  11     3505.57     3407.53    141.99 o 
   3   8  11     3183.98     2963.76     81.34 o 
   4   8  11      525.23      613.19     46.89 o 
   5   8  11     4123.29     4088.70    108.85 o 
   6   8  11       16.74       17.56     36.69 o 
   7   8  11     2995.93     3020.42    147.17 o 
   8   8  11       84.95       81.10     44.79 o 
   9   8  11     2051.11     2359.97    115.12 o 
  10   8  11      177.15      199.56     70.62 o 
  11   8  11      565.70      618.86     81.67 o 
  12   8  11       90.53      217.34    106.89 o 
  -6   9  11      119.18      -99.46     99.46 o 
  -5   9  11       35.03       70.54     99.60 o 
  -4   9  11       10.32       48.40     95.68 o 
  -3   9  11        1.91      -44.79     79.18 o 
  -2   9  11       95.25       68.06     80.88 o 
  -1   9  11      171.59      193.91     78.09 o 
   0   9  11       72.58      112.85    126.88 o 
   1   9  11      445.81      455.44     65.32 o 
   2   9  11       16.16      102.49     45.86 o 
   3   9  11      256.15      256.33     66.45 o 
   4   9  11       70.49      168.01     39.75 o 
   5   9  11     1252.63     1127.78     60.19 o 
   6   9  11        9.58       16.93     51.83 o 
   7   9  11      680.93      859.77     65.20 o 
   8   9  11       79.40       65.74     61.15 o 
   9   9  11      446.48      421.46    118.19 o 
  10   9  11       77.23       89.54     70.87 o 
  11   9  11      301.74      334.94     79.61 o 
  -5  10  11       15.83     -105.92    105.92 o 
  -4  10  11      309.01      222.92    106.62 o 
  -3  10  11       85.65      115.64    126.88 o 
  -2  10  11      538.56      501.39    109.58 o 
  -1  10  11      257.81      276.16     92.60 o 
   0  10  11       53.72       31.96     81.47 o 
   1  10  11       92.54      100.33     63.65 o 
   2  10  11      207.02      242.32     55.49 o 
   3  10  11      513.67      511.71     59.05 o 
   4  10  11        7.43      -21.15     48.88 o 
   5  10  11      116.53      130.78     54.35 o 
   6  10  11       29.36      123.02     65.61 o 
   7  10  11       79.42      -64.94     73.90 o 
   8  10  11        6.17      -19.64     68.59 o 
   9  10  11       18.44       65.43     74.44 o 
  10  10  11       18.22      119.15     76.90 o 
  11  10  11       50.01      -27.68    135.34 o 
  -4  11  11      724.09      738.43    153.02 o 
  -3  11  11       86.91      272.13    193.78 o 
  -2  11  11     1027.90     1343.62    134.27 o 
  -1  11  11      139.72      244.68    139.95 o 
   0  11  11      563.47      690.34    113.32 o 
   1  11  11      360.63      488.17     81.36 o 
   2  11  11      533.98      497.91     79.44 o 
   3  11  11      525.06      562.39    119.20 o 
   4  11  11      142.73      108.83     60.44 o 
   5  11  11      104.26      127.25     84.73 o 
   6  11  11      114.31       75.76     73.46 o 
   7  11  11       47.41       68.99     91.50 o 
   8  11  11       38.12       48.79     95.62 o 
   9  11  11       12.39      -91.96     91.96 o 
  10  11  11       12.22      -36.91    146.10 o 
  -2  12  11     1240.54     1417.91    149.32 o 
  -1  12  11      233.77      302.60    111.14 o 
   0  12  11     1112.56     1454.13    135.36 o 
   1  12  11      802.27      872.10    117.36 o 
   2  12  11      788.46      904.32    114.55 o 
   3  12  11      672.92      808.38    229.92 o 
   4  12  11      654.54      723.04    121.12 o 
   5  12  11      474.68      329.49     80.74 o 
   6  12  11      250.12      497.71    166.52 o 
   7  12  11      453.70      396.72    108.49 o 
   8  12  11       94.92      155.54    104.23 o 
   9  12  11      248.15      139.95    178.40 o 
   0  13  11      815.69      993.77    133.28 o 
   1  13  11      265.43      263.90    135.34 o 
   2  13  11     1224.91     1436.41    207.62 o 
   3  13  11      650.50      935.17    156.10 o 
   4  13  11      509.90      505.51    135.34 o 
   5  13  11      975.80     1167.71    176.43 o 
   6  13  11      221.29      221.14     94.18 o 
   7  13  11      644.42      680.04    124.09 o 
   8  13  11       28.00     -173.78    173.78 o 
  -4 -13  12      143.73      246.44    128.59 o 
  -3 -13  12      208.38      277.96    134.63 o 
  -7 -12  12      523.50      478.58    127.44 o 
  -6 -12  12      353.30      269.17     87.04 o 
  -5 -12  12      843.16      889.21    106.82 o 
  -4 -12  12      969.83     1156.10    168.82 o 
  -3 -12  12      264.27      312.73     88.11 o 
  -2 -12  12      795.56      865.41    135.31 o 
  -1 -12  12      181.70      339.60     86.93 o 
   0 -12  12      708.22      846.87    143.42 o 
   1 -12  12        4.78       65.69    108.53 o 
  -9 -11  12      721.43      710.97    115.54 o 
  -8 -11  12      140.06       15.45     75.84 o 
  -7 -11  12     1262.28     1442.50    109.55 o 
  -6 -11  12      636.09      627.49     73.26 o 
  -5 -11  12     1430.57     1587.83    113.38 o 
  -4 -11  12     2049.62     2019.79    142.63 o 
  -3 -11  12      984.90     1039.27    200.01 o 
  -2 -11  12     1751.80     2012.26    121.69 o 
  -1 -11  12      292.64      351.40     84.41 o 
   0 -11  12     2180.02     2670.66    217.69 o 
   1 -11  12        5.60      162.95     92.46 o 
   2 -11  12     1256.05     1548.68    219.92 o 
   3 -11  12        1.01     -150.72    150.72 o 
 -10 -10  12       14.35       59.13     86.67 o 
  -9 -10  12     1042.30     1137.25    102.83 o 
  -8 -10  12      217.28      174.68     59.60 o 
  -7 -10  12     1642.63     1513.39     84.91 o 
  -6 -10  12      710.85      752.62     72.42 o 
  -5 -10  12     1771.95     1991.86    131.64 o 
  -4 -10  12     2856.53     2794.35    142.83 o 
  -3 -10  12     2036.13     2188.14    117.61 o 
  -2 -10  12     2170.62     2066.57    221.75 o 
  -1 -10  12      508.18      502.90     81.63 o 
   0 -10  12     3789.07     3971.43    189.73 o 
   1 -10  12      202.81      392.01    101.50 o 
   2 -10  12     2097.40     2382.23    232.23 o 
   3 -10  12        0.86      -52.29    132.26 o 
 -11  -9  12      185.53       83.09     91.66 o 
 -10  -9  12       52.22       13.32     65.72 o 
  -9  -9  12      765.37      767.72     61.26 o 
  -8  -9  12      377.83      367.82     57.29 o 
  -7  -9  12     1494.80     1395.55    127.64 o 
  -6  -9  12      699.05      730.53     63.51 o 
  -5  -9  12     2042.82     2224.47     91.50 o 
  -4  -9  12     3091.22     2938.60    150.88 o 
  -3  -9  12     1930.31     2031.01    103.45 o 
  -2  -9  12     4418.10     4368.46    322.80 o 
  -1  -9  12      470.34      505.76     94.37 o 
   0  -9  12     5839.86     5797.50    256.06 o 
   1  -9  12      309.65      335.90     89.20 o 
   2  -9  12     3498.41     3832.38    361.41 o 
   3  -9  12       79.50       90.91     86.41 o 
   4  -9  12     2976.35     3558.74    261.45 o 
   5  -9  12      251.34      136.11    167.63 o 
   6  -9  12      695.43      838.16    175.32 o 
 -11  -8  12       80.63      -37.38     79.88 o 
 -10  -8  12       22.45       22.60     63.19 o 
  -9  -8  12      545.33      514.42     60.03 o 
  -8  -8  12      438.28      495.58     50.13 o 
  -7  -8  12      794.02      747.72     51.85 o 
  -6  -8  12      715.88      624.16     63.26 o 
  -5  -8  12     2739.82     2540.44     91.42 o 
  -4  -8  12     1027.08      952.75     72.23 o 
  -3  -8  12     1539.90     1673.47     97.46 o 
  -2  -8  12     6415.42     6048.47    217.49 o 
  -1  -8  12      578.78      572.98     76.64 o 
   0  -8  12     4035.49     4007.79    201.91 o 
   1  -8  12      161.99      282.95     64.88 o 
   2  -8  12     5015.08     5564.08    275.88 o 
   3  -8  12        3.43      -42.44     42.44 o 
   4  -8  12     3202.32     3429.63    129.79 o 
   5  -8  12       75.90       91.45     64.53 o 
   6  -8  12      968.92     1064.71     97.26 o 
   7  -8  12      196.70      -21.53    136.87 o 
 -11  -7  12       36.05       40.98     74.20 o 
 -10  -7  12       15.40       34.82     55.95 o 
  -9  -7  12      195.50      193.80     47.27 o 
  -8  -7  12      320.47      223.20     41.27 o 
  -7  -7  12      358.30      414.65     42.93 o 
  -6  -7  12     1087.95     1016.05     51.11 o 
  -5  -7  12     1292.68     1281.89     71.48 o 
  -4  -7  12     1293.91     1365.18     65.43 o 
  -3  -7  12      392.67      367.41     44.15 o 
  -2  -7  12     3711.98     3444.69    114.49 o 
  -1  -7  12     2106.02     2147.01    174.55 o 
   0  -7  12     5008.60     5034.85    153.42 o 
   1  -7  12      305.86      474.28     48.02 o 
   2  -7  12     9133.63     9238.47    302.79 o 
   3  -7  12        2.83       23.83     39.49 o 
   4  -7  12     3668.09     3328.84    199.08 o 
   5  -7  12       92.99       69.23     62.10 o 
   6  -7  12     1988.52     2015.23    199.14 o 
   7  -7  12      161.90       80.87     77.24 o 
   8  -7  12      700.88      809.75    114.18 o 
 -12  -6  12       13.50        7.75    102.27 o 
 -11  -6  12       40.45      125.29    108.42 o 
 -10  -6  12       39.94       -4.88     51.22 o 
  -9  -6  12        2.40      -41.13     41.13 o 
  -8  -6  12       23.89       47.06     40.52 o 
  -7  -6  12       21.58       51.62     27.25 o 
  -6  -6  12        7.93       53.22     34.64 o 
  -5  -6  12       68.06       64.38     27.18 o 
  -4  -6  12      127.70      119.80     26.51 o 
  -3  -6  12       19.29       -3.22     32.59 o 
  -2  -6  12      596.45      565.18     48.44 o 
  -1  -6  12     2439.39     2527.73     92.80 o 
   0  -6  12     1349.13     1303.18     56.08 o 
   1  -6  12      374.81      446.68     39.44 o 
   2  -6  12     1147.34     1283.64     66.39 o 
   3  -6  12      153.96      163.91     51.61 o 
   4  -6  12     1568.52     1595.21     84.01 o 
   5  -6  12       33.11       79.83     54.90 o 
   6  -6  12     1370.86     1487.05     92.37 o 
   7  -6  12       49.63        1.06     78.91 o 
   8  -6  12      500.57      739.66    109.29 o 
 -12  -5  12       25.78      141.21     83.65 o 
 -11  -5  12      282.06      356.22     80.97 o 
 -10  -5  12       10.01      -12.70     48.66 o 
  -9  -5  12      826.06      758.85     56.01 o 
  -8  -5  12      271.87      382.03     39.96 o 
  -7  -5  12     1508.25     1538.94     57.74 o 
  -6  -5  12       21.12        5.07     25.04 o 
  -5  -5  12      580.87      621.29     34.09 o 
  -4  -5  12       25.19       -6.80     21.47 o 
  -3  -5  12      487.05      499.52     37.37 o 
  -2  -5  12      259.94      261.37     36.10 o 
  -1  -5  12       99.89      140.00     34.09 o 
   0  -5  12       96.39      168.07     33.18 o 
   1  -5  12        1.68        3.31     28.17 o 
   2  -5  12      190.04      247.51     31.22 o 
   3  -5  12        1.05        9.12     33.52 o 
   4  -5  12      419.68      458.51     40.20 o 
   5  -5  12        2.37       30.41     40.00 o 
   6  -5  12      424.80      481.82     81.67 o 
   7  -5  12        1.63       15.73     64.82 o 
   8  -5  12      217.98      320.97     76.23 o 
   9  -5  12       36.42      224.66    100.03 o 
 -12  -4  12       45.37      -46.58     89.20 o 
 -11  -4  12      711.48      658.14     92.05 o 
 -10  -4  12        4.59       40.68     72.14 o 
  -9  -4  12     2393.02     2349.09     86.77 o 
  -8  -4  12      167.02      186.14     40.11 o 
  -7  -4  12     2507.20     2488.03     69.50 o 
  -6  -4  12       57.21       12.29     23.26 o 
  -5  -4  12     2539.55     2497.32     59.39 o 
  -4  -4  12      340.08      358.63     28.08 o 
  -3  -4  12     6100.12     6093.28    112.78 o 
  -2  -4  12     1404.59     1400.43     50.01 o 
  -1  -4  12     1968.43     1936.86     38.98 o 
   0  -4  12      743.44      715.19     25.39 o 
   1  -4  12     1569.20     1595.53     49.90 o 
   2  -4  12     1804.30     1894.31     54.62 o 
   3  -4  12        6.62       -5.33     25.90 o 
   4  -4  12      185.08      196.35     31.36 o 
   5  -4  12       93.80      127.82     42.23 o 
   6  -4  12        2.53       18.48     41.88 o 
   7  -4  12        0.35      -50.98     50.98 o 
   8  -4  12       74.73      110.81    103.65 o 
   9  -4  12        2.79       65.83     68.28 o 
  10  -4  12      167.04      190.41    103.04 o 
 -12  -3  12       99.63       87.24    127.65 o 
 -11  -3  12      941.84     1006.98     90.23 o 
 -10  -3  12       74.58       82.35     45.27 o 
  -9  -3  12     2076.43     2245.05     82.23 o 
  -8  -3  12      142.18       90.91     44.35 o 
  -7  -3  12     7969.32     7830.37    147.45 o 
  -6  -3  12     1568.31     1677.57     52.50 o 
  -5  -3  12     8783.06     8757.96    143.38 o 
  -4  -3  12     2333.62     2437.95     53.70 o 
  -3  -3  12    15244.29    14723.79    240.53 o 
  -2  -3  12     3825.20     3494.65     80.87 o 
  -1  -3  12     7823.72     7486.28    131.18 o 
   0  -3  12     5201.79     5297.55     93.12 o 
   1  -3  12     1805.29     1905.78     43.07 o 
   2  -3  12     5823.37     5530.22    170.57 o 
   3  -3  12       41.78       63.18     25.54 o 
   4  -3  12     4288.94     4145.76     89.71 o 
   5  -3  12       42.09       84.60     33.38 o 
   6  -3  12      489.26      538.91     53.50 o 
   7  -3  12       45.76       76.70     51.36 o 
   8  -3  12       39.37      -21.06     54.78 o 
   9  -3  12       20.22      -13.69     67.40 o 
  10  -3  12        0.06      -84.63     84.63 o 
 -12  -2  12      143.77      125.16     89.67 o 
 -11  -2  12      911.23     1118.69     92.47 o 
 -10  -2  12      130.32       86.05     48.77 o 
  -9  -2  12     3430.85     3427.87    138.96 o 
  -8  -2  12      168.32      142.27     38.60 o 
  -7  -2  12    13583.45    13124.07    254.09 o 
  -6  -2  12     3489.29     3465.86     77.05 o 
  -5  -2  12    13993.55    13927.92    231.56 o 
  -4  -2  12     4640.86     4761.46     75.88 o 
  -3  -2  12    11522.29    11506.60    190.01 o 
  -2  -2  12    19803.32    20018.27    317.77 o 
  -1  -2  12    16633.05    17010.33    274.36 o 
   0  -2  12    19372.07    19112.36    297.82 o 
   1  -2  12     8353.70     8634.39    143.46 o 
   2  -2  12     7247.73     6553.35    233.06 o 
   3  -2  12     2150.72     2205.21     85.64 o 
   4  -2  12    11042.24    10752.90    184.90 o 
   5  -2  12       91.19      126.86     43.51 o 
   6  -2  12     3330.72     3207.89     89.34 o 
   7  -2  12      274.00      348.86     46.54 o 
   8  -2  12      725.24      676.17     68.02 o 
   9  -2  12      108.34      103.51     60.53 o 
  10  -2  12       64.61       11.89     74.29 o 
  11  -2  12       60.37       24.05     94.93 o 
 -12  -1  12       72.49       92.18     90.24 o 
 -11  -1  12      994.64     1063.00    119.33 o 
 -10  -1  12       55.42       96.43     57.53 o 
  -9  -1  12     3913.28     3705.39    239.84 o 
  -8  -1  12       32.57       17.11     41.89 o 
  -7  -1  12     8876.96     8459.93    201.61 o 
  -6  -1  12     2136.23     2088.52     65.00 o 
  -5  -1  12    13702.96    13700.75    225.32 o 
  -4  -1  12     6875.51     6726.31    117.00 o 
  -3  -1  12    38189.46    38894.10    597.29 o 
  -2  -1  12    23118.94    24372.49    347.17 o 
  -1  -1  12    34268.57    34774.25    489.59 o 
   0  -1  12    29197.43    28849.74    456.16 o 
   1  -1  12    10325.82    10758.95    172.74 o 
   2  -1  12    29721.59    28365.72    570.14 o 
   3  -1  12     7710.04     7886.91    133.55 o 
   4  -1  12    14592.05    14613.67    264.83 o 
   5  -1  12        0.37       -1.58     25.76 o 
   6  -1  12     6728.65     6060.62    134.46 o 
   7  -1  12      136.60      173.75     42.17 o 
   8  -1  12     3226.37     3218.50    112.88 o 
   9  -1  12      407.65      420.86     70.22 o 
  10  -1  12      534.25      516.08     79.33 o 
  11  -1  12      140.31      106.00    108.42 o 
 -11   0  12      473.73      756.71    145.33 o 
 -10   0  12       80.96        6.60     50.27 o 
  -9   0  12     1976.33     1947.05     90.38 o 
  -8   0  12       36.26       35.42     39.10 o 
  -7   0  12     4363.80     4155.05    127.42 o 
  -6   0  12     1762.26     1716.54     60.49 o 
  -5   0  12    17901.45    17407.23    317.40 o 
  -4   0  12     2950.89     2901.65     61.05 o 
  -3   0  12    32612.77    32860.81    507.04 o 
  -2   0  12    28721.11    29819.25    459.64 o 
  -1   0  12    14764.55    15179.64    238.07 o 
   0   0  12    39226.18    38550.50    494.83 o 
   1   0  12     6855.08     7025.81    113.13 o 
   2   0  12    57040.00    57047.37    960.38 o 
   3   0  12     4052.57     4042.19     85.30 o 
   4   0  12    32694.69    31615.03    544.73 o 
   5   0  12       40.40        7.62     23.28 o 
   6   0  12     9383.55     8826.71    175.40 o 
   7   0  12      699.86      730.35     41.40 o 
   8   0  12     6177.39     5913.70    142.60 o 
   9   0  12      705.13      759.50     58.30 o 
  10   0  12     1334.43     1203.48     88.35 o 
  11   0  12      306.12      304.04     64.11 o 
 -11   1  12      182.46      190.70    115.34 o 
 -10   1  12       24.49       49.06     77.04 o 
  -9   1  12      583.21      720.87     74.82 o 
  -8   1  12       17.39       20.83     39.42 o 
  -7   1  12     4867.84     4458.01    111.79 o 
  -6   1  12      126.21       75.85     30.86 o 
  -5   1  12     8667.87     8464.54    169.09 o 
  -4   1  12     1789.87     1737.28     54.80 o 
  -3   1  12    13081.71    13139.75    211.69 o 
  -2   1  12    25081.41    26055.32    403.64 o 
  -1   1  12    13050.63    13817.90    196.28 o 
   0   1  12    21527.91    21626.90    301.31 o 
   1   1  12     1798.02     1685.35     34.61 o 
   2   1  12    51854.50    52831.25    890.92 o 
   3   1  12     5541.87     5932.60    115.02 o 
   4   1  12    26564.97    25538.58    442.38 o 
   5   1  12       86.48       84.81     28.64 o 
   6   1  12    13783.04    13623.22    252.49 o 
   7   1  12       12.43        5.80     38.30 o 
   8   1  12     8065.55     7307.73    140.94 o 
   9   1  12      475.66      460.16     44.89 o 
  10   1  12     1689.44     1778.71     81.27 o 
  11   1  12      314.36      380.52     70.59 o 
  12   1  12      436.80      392.78     77.18 o 
 -11   2  12       48.94       52.29    129.18 o 
 -10   2  12       22.72       70.83     72.16 o 
  -9   2  12      177.34      234.17    106.67 o 
  -8   2  12        3.24       78.75     56.77 o 
  -7   2  12     3366.19     3127.96    113.63 o 
  -6   2  12        7.03       75.54     34.08 o 
  -5   2  12     4062.65     3802.11     94.20 o 
  -4   2  12      541.94      515.23     36.41 o 
  -3   2  12    14223.21    14280.48    246.80 o 
  -2   2  12     3316.08     3438.17     58.45 o 
  -1   2  12    11351.26    12330.84    177.16 o 
   0   2  12    12934.10    13407.38    207.94 o 
   1   2  12    12780.48    13523.86    191.30 o 
   2   2  12    38163.14    38236.66    773.98 o 
   3   2  12     7114.70     7208.72    136.12 o 
   4   2  12    20625.18    20234.62    353.77 o 
   5   2  12      232.41      282.91     27.58 o 
   6   2  12    17313.39    16669.06    301.46 o 
   7   2  12     1203.45     1020.44     49.03 o 
   8   2  12     5174.70     4892.83    116.65 o 
   9   2  12      555.29      719.20     57.46 o 
  10   2  12     1817.00     1767.69     69.97 o 
  11   2  12      389.17      387.37     60.91 o 
  12   2  12      558.83      417.45     63.40 o 
 -10   3  12       26.74      -61.98    180.71 o 
  -9   3  12        3.15      -62.55     62.55 o 
  -8   3  12       93.39       45.10     58.56 o 
  -7   3  12       11.03       60.52     57.40 o 
  -6   3  12        5.98       47.33     30.57 o 
  -5   3  12      309.91      380.66     52.84 o 
  -4   3  12       82.47       91.71     30.19 o 
  -3   3  12     4717.81     4729.07    101.69 o 
  -2   3  12      304.43      248.45     17.90 o 
  -1   3  12     2155.06     2351.95     65.41 o 
   0   3  12     3694.80     3800.39     71.14 o 
   1   3  12     3360.68     3584.90     69.24 o 
   2   3  12     5901.40     6073.20    107.99 o 
   3   3  12     1674.11     1606.89     41.27 o 
   4   3  12     9383.25     9534.11    158.14 o 
   5   3  12       66.34      114.08     24.95 o 
   6   3  12    11126.75    10757.92    203.15 o 
   7   3  12       37.15       32.54     43.13 o 
   8   3  12     2619.09     2547.92     78.65 o 
   9   3  12      292.61      308.63     45.59 o 
  10   3  12     1296.65     1355.35     62.77 o 
  11   3  12      251.37      321.11     62.64 o 
  12   3  12      341.38      335.24     68.81 o 
 -10   4  12        0.62       61.81     96.72 o 
  -9   4  12      177.69      240.01     75.56 o 
  -8   4  12       66.51       29.55     62.67 o 
  -7   4  12      169.69      169.13     39.95 o 
  -6   4  12       54.14       79.91     34.53 o 
  -5   4  12      230.42      203.17     33.18 o 
  -4   4  12      173.40      224.97     32.51 o 
  -3   4  12        6.55       12.13     22.93 o 
  -2   4  12       20.63       74.56     23.50 o 
  -1   4  12      320.53      350.60     22.52 o 
   0   4  12       27.76       39.64     19.31 o 
   1   4  12       21.12       42.30     17.61 o 
   2   4  12     1160.31     1199.09     39.17 o 
   3   4  12     1143.71     1200.13     42.04 o 
   4   4  12     3874.86     3675.53     77.12 o 
   5   4  12       91.96      148.47     23.45 o 
   6   4  12     2134.73     2075.62     56.97 o 
   7   4  12      656.46      691.01     43.03 o 
   8   4  12     2272.69     2237.50     72.45 o 
   9   4  12      156.82      210.22     45.76 o 
  10   4  12      537.46      507.53     50.72 o 
  11   4  12       83.98      130.46     50.70 o 
  12   4  12      120.54      165.03     62.77 o 
  -9   5  12      456.97      413.39    105.97 o 
  -8   5  12        0.20      103.86     72.85 o 
  -7   5  12      744.60      833.42     58.04 o 
  -6   5  12       80.40       44.95     42.62 o 
  -5   5  12     2646.46     2522.40     80.48 o 
  -4   5  12      141.12      187.24     36.45 o 
  -3   5  12      981.74      971.87     46.32 o 
  -2   5  12       86.82      131.73     28.89 o 
  -1   5  12      866.73      860.86     28.44 o 
   0   5  12      907.83      986.70     36.09 o 
   1   5  12      300.89      399.85     68.44 o 
   2   5  12       43.88       21.86     17.28 o 
   3   5  12       24.67       24.79     18.60 o 
   4   5  12     1065.91     1043.46     37.94 o 
   5   5  12       20.64        6.35     31.30 o 
   6   5  12       16.27       12.02     26.72 o 
   7   5  12        1.04       49.52     32.93 o 
   8   5  12      894.20      851.70     88.38 o 
   9   5  12      124.65      161.32     45.62 o 
  10   5  12      305.40      274.33     53.36 o 
  11   5  12       31.32       50.50     46.86 o 
  12   5  12      230.29      214.39     71.22 o 
  -9   6  12      444.73      433.64    116.72 o 
  -8   6  12       12.07        5.10     56.70 o 
  -7   6  12     1349.54     1415.09     75.62 o 
  -6   6  12        0.99       -0.93     42.98 o 
  -5   6  12     3183.70     3007.97     95.01 o 
  -4   6  12      109.13       88.11     38.55 o 
  -3   6  12     2509.92     2282.62     76.21 o 
  -2   6  12      466.69      404.05     46.05 o 
  -1   6  12     8335.46     7969.29    351.57 o 
   0   6  12      770.37      881.69     49.11 o 
   1   6  12      509.91      607.68     49.73 o 
   2   6  12     1676.84     1671.25     59.43 o 
   3   6  12     1149.10     1282.80     54.54 o 
   4   6  12      568.17      574.34     41.98 o 
   5   6  12      242.11      289.14     37.34 o 
   6   6  12      302.56      334.34     45.21 o 
   7   6  12       85.47       94.87     42.57 o 
   8   6  12       35.24       62.95     37.01 o 
   9   6  12      154.25      192.36     44.41 o 
  10   6  12       10.89       35.26     64.86 o 
  11   6  12       35.78       65.42     78.58 o 
  12   6  12       57.98       39.99    130.72 o 
  -8   7  12       62.38      -54.11    102.20 o 
  -7   7  12     1554.82     1678.76     86.65 o 
  -6   7  12        3.53       12.67     53.13 o 
  -5   7  12     3002.41     2903.84    127.19 o 
  -4   7  12      322.76      286.49     49.57 o 
  -3   7  12     4584.52     4524.36    117.98 o 
  -2   7  12     2333.28     2514.05    102.38 o 
  -1   7  12     9269.69     9573.38    317.58 o 
   0   7  12     2047.78     2257.79     74.80 o 
   1   7  12     2556.01     2566.29    122.16 o 
   2   7  12     5678.87     5408.48    112.94 o 
   3   7  12     1130.91     1104.20     55.45 o 
   4   7  12     4652.75     4656.45    117.74 o 
   5   7  12      528.50      636.67     48.89 o 
   6   7  12     2815.45     2708.80    111.89 o 
   7   7  12        6.51        7.82     43.77 o 
   8   7  12      522.26      546.22     84.88 o 
   9   7  12        1.61       49.81     55.24 o 
  10   7  12      286.55      329.86     88.99 o 
  11   7  12        3.98     -106.12    106.12 o 
  12   7  12       58.96      -32.92    145.33 o 
  -7   8  12     1075.63     1087.90     91.33 o 
  -6   8  12        5.36       81.26     54.41 o 
  -5   8  12     2835.42     2871.80    106.14 o 
  -4   8  12       95.72       20.13     80.97 o 
  -3   8  12     5722.27     5853.10    217.87 o 
  -2   8  12     1420.42     1585.41    113.61 o 
  -1   8  12     6360.01     6508.00    227.59 o 
   0   8  12     2997.47     2636.48    106.31 o 
   1   8  12     7255.12     7338.66    206.66 o 
   2   8  12     3184.56     3196.30     84.16 o 
   3   8  12     3421.71     3277.36    136.88 o 
   4   8  12     5269.49     5221.18    117.65 o 
   5   8  12     1568.81     1668.41     64.62 o 
   6   8  12     3793.55     3723.21    128.53 o 
   7   8  12       48.13      143.28     51.93 o 
   8   8  12     1702.03     1723.17    150.60 o 
   9   8  12        4.05       29.15     59.45 o 
  10   8  12      722.85      709.79     78.98 o 
  11   8  12       15.19       76.12     68.97 o 
  12   8  12      201.09       -4.61    118.42 o 
  -6   9  12       40.54      -63.89    102.66 o 
  -5   9  12     2147.92     2209.97    159.85 o 
  -4   9  12      108.19      158.25     98.97 o 
  -3   9  12     3803.54     3812.25    191.47 o 
  -2   9  12      393.50      338.75     92.86 o 
  -1   9  12     3805.17     4156.84    442.15 o 
   0   9  12     1577.18     1599.76    120.07 o 
   1   9  12     6051.53     5746.33    219.47 o 
   2   9  12     7616.23     7290.53    232.41 o 
   3   9  12     4551.02     4332.58    121.21 o 
   4   9  12     3519.95     3530.88     97.53 o 
   5   9  12     1358.39     1408.03     64.55 o 
   6   9  12     4344.29     4120.01    119.97 o 
   7   9  12       59.18       33.82     45.74 o 
   8   9  12     3283.22     3228.54    143.29 o 
   9   9  12        0.52       56.93     63.89 o 
  10   9  12     1079.00     1152.70     97.96 o 
  11   9  12       50.43      187.71     79.49 o 
  -5  10  12     1022.47      876.07    131.91 o 
  -4  10  12       25.85      -15.36    139.95 o 
  -3  10  12     1969.48     2101.43    301.43 o 
  -2  10  12      128.87      170.55    145.33 o 
  -1  10  12     3433.02     3648.66    184.83 o 
   0  10  12     1157.72     1435.83    119.72 o 
   1  10  12     3942.07     3648.83    309.36 o 
   2  10  12     2748.25     2845.86    106.77 o 
   3  10  12     2141.78     2079.34    193.79 o 
   4  10  12     4114.32     3928.84    263.05 o 
   5  10  12     1546.33     1511.19     90.18 o 
   6  10  12     4230.51     4210.82    129.49 o 
   7  10  12      265.51       90.70     64.08 o 
   8  10  12     1818.34     2031.48    152.22 o 
   9  10  12       16.46      -64.59     64.59 o 
  10  10  12      924.33      821.19    114.20 o 
  11  10  12        5.65      -86.12    149.18 o 
  -4  11  12       26.57       -9.96    110.52 o 
  -3  11  12     1116.16     1214.78    194.55 o 
  -2  11  12       69.11       90.65    102.36 o 
  -1  11  12     1504.47     1434.99    138.11 o 
   0  11  12      644.36      805.41    162.25 o 
   1  11  12     1770.76     1897.74    137.01 o 
   2  11  12     1246.59     1181.88     97.24 o 
   3  11  12     1268.94     1313.31    167.13 o 
   4  11  12     2666.66     2460.70    168.94 o 
   5  11  12      842.34      800.20     90.65 o 
   6  11  12     2133.23     2244.08    293.74 o 
   7  11  12      197.63       64.40     86.93 o 
   8  11  12     1515.03     1792.20    249.91 o 
   9  11  12        3.81        4.35     99.60 o 
  10  11  12      849.15      938.13    203.00 o 
  -2  12  12        1.48      -21.06    104.88 o 
  -1  12  12      390.86      306.60    107.95 o 
   0  12  12       95.32       62.07    110.73 o 
   1  12  12     1057.33     1201.59    187.63 o 
   2  12  12      599.65      497.84     85.84 o 
   3  12  12      431.96      454.63    110.78 o 
   4  12  12     1164.57     1175.70    128.13 o 
   5  12  12      295.67      303.89     92.65 o 
   6  12  12     1214.67     1227.33    130.06 o 
   7  12  12       20.05      -90.40     90.40 o 
   8  12  12      804.21     1102.20    196.85 o 
   9  12  12       17.36      -44.60    150.72 o 
   0  13  12       18.66      -27.06    107.64 o 
   1  13  12       67.62       75.29    109.25 o 
   2  13  12      134.18       38.45    161.48 o 
   3  13  12      138.10      154.70    149.95 o 
   4  13  12      289.27      255.69    117.65 o 
   5  13  12        8.64        7.62    116.01 o 
   6  13  12      403.72      535.23    123.03 o 
   7  13  12        0.72      -90.86    106.42 o 
  -7 -12  13       99.97       59.47    105.32 o 
  -6 -12  13      112.00      200.78     89.57 o 
  -5 -12  13      356.42      396.05     92.92 o 
  -4 -12  13       64.47      -13.59     84.75 o 
  -3 -12  13      319.48      226.20     89.96 o 
  -2 -12  13      117.72      243.33     85.60 o 
  -1 -12  13      783.98      947.79    120.45 o 
   0 -12  13        1.68      106.34     82.05 o 
   1 -12  13      567.17      411.05    153.79 o 
  -9 -11  13       47.52       12.29     98.62 o 
  -8 -11  13       16.87      -63.26     87.05 o 
  -7 -11  13      138.92      139.81     98.20 o 
  -6 -11  13       15.10      -70.49     70.49 o 
  -5 -11  13      137.08       66.19     76.41 o 
  -4 -11  13        1.86      -74.99     74.99 o 
  -3 -11  13      182.62      144.69    129.08 o 
  -2 -11  13       59.60      156.03     79.11 o 
  -1 -11  13      421.34      494.05     87.27 o 
   0 -11  13       22.62      220.34    126.05 o 
   1 -11  13      523.45      783.63    180.71 o 
   2 -11  13       39.40      287.59    155.33 o 
 -10 -10  13       94.07      120.07     98.67 o 
  -9 -10  13       21.48       11.83     68.84 o 
  -8 -10  13      245.59      355.40     77.83 o 
  -7 -10  13        0.43        6.22     56.71 o 
  -6 -10  13      132.81      154.88     58.05 o 
  -5 -10  13       25.98      -21.08     65.71 o 
  -4 -10  13      290.29      441.73     79.11 o 
  -3 -10  13       71.09       16.95     70.83 o 
  -2 -10  13        2.92       77.68     69.73 o 
  -1 -10  13       93.53      155.28     97.16 o 
   0 -10  13       12.21      137.08     85.67 o 
   1 -10  13       74.37      130.37     85.06 o 
   2 -10  13        1.41      158.79     93.47 o 
 -10  -9  13      484.63      574.83     80.74 o 
  -9  -9  13        0.57      -37.81     64.31 o 
  -8  -9  13     1280.74     1386.36     79.54 o 
  -7  -9  13        2.19       48.10     48.87 o 
  -6  -9  13      609.10      626.20     60.84 o 
  -5  -9  13       55.79       52.62     48.30 o 
  -4  -9  13      766.54      855.58     82.11 o 
  -3  -9  13       86.17       73.90     60.86 o 
  -2  -9  13      766.59      786.54     78.77 o 
  -1  -9  13      288.84      308.90     88.68 o 
   0  -9  13      271.97      483.11    129.95 o 
   1  -9  13       49.42       53.59     78.24 o 
   2  -9  13        1.11      121.50     81.20 o 
   3  -9  13        2.20      159.12     93.81 o 
   4  -9  13        2.17      353.72    139.95 o 
   5  -9  13       20.82      124.41     96.56 o 
 -11  -8  13       11.92       28.42     83.54 o 
 -10  -8  13      785.07      901.69     86.82 o 
  -9  -8  13        0.26      -34.52     49.46 o 
  -8  -8  13     2102.28     2282.91     81.50 o 
  -7  -8  13      259.37      238.02     44.90 o 
  -6  -8  13     2494.75     2338.27     86.85 o 
  -5  -8  13      447.12      512.69     51.49 o 
  -4  -8  13     1472.93     1546.85    116.79 o 
  -3  -8  13     2698.45     2561.94    109.40 o 
  -2  -8  13      713.04      948.02     88.58 o 
  -1  -8  13     1413.03     1186.83    102.72 o 
   0  -8  13      692.76      922.23     75.95 o 
   1  -8  13     1350.18     1478.12    158.73 o 
   2  -8  13       42.19       53.24     57.28 o 
   3  -8  13      814.91      872.07     59.88 o 
   4  -8  13       74.83      115.78     65.87 o 
   5  -8  13      124.06      146.44     72.65 o 
   6  -8  13       63.40      262.46     81.62 o 
   7  -8  13        0.70      208.40     98.20 o 
 -11  -7  13       31.11       17.59     77.61 o 
 -10  -7  13     1435.16     1524.93     87.90 o 
  -9  -7  13        4.50      -17.96     44.98 o 
  -8  -7  13     2758.00     2672.97     90.05 o 
  -7  -7  13      180.49      119.81     36.86 o 
  -6  -7  13     5994.73     5684.74    153.39 o 
  -5  -7  13     1191.63     1143.44     59.84 o 
  -4  -7  13     8590.47     8076.78    386.91 o 
  -3  -7  13     3765.03     3312.40    101.12 o 
  -2  -7  13     2627.62     2835.33    128.86 o 
  -1  -7  13     4654.50     4010.27    131.21 o 
   0  -7  13     1690.17     1730.63    119.51 o 
   1  -7  13     7551.32     7975.60    216.09 o 
   2  -7  13      107.25      186.34     40.24 o 
   3  -7  13     1459.61     1573.12     91.80 o 
   4  -7  13        0.55      118.40     49.04 o 
   5  -7  13     1039.73     1129.77     83.69 o 
   6  -7  13       45.97      222.22     94.07 o 
   7  -7  13      178.47       33.47     78.24 o 
 -11  -6  13        9.79      -70.92     70.92 o 
 -10  -6  13     1309.56     1299.41     80.29 o 
  -9  -6  13        0.41       24.82     50.22 o 
  -8  -6  13     4704.87     4547.16    118.08 o 
  -7  -6  13      667.88      826.23     47.39 o 
  -6  -6  13     9746.48     9082.00    170.68 o 
  -5  -6  13     5328.11     4887.27    106.45 o 
  -4  -6  13     6945.95     7056.13    138.23 o 
  -3  -6  13     8588.60     7594.15    343.30 o 
  -2  -6  13     7664.26     7112.23    181.93 o 
  -1  -6  13    12840.09    11900.84    279.61 o 
   0  -6  13     3410.67     3335.78    115.32 o 
   1  -6  13    11513.24    11348.18    203.53 o 
   2  -6  13      420.97      470.16     39.50 o 
   3  -6  13     6618.70     6335.61    160.99 o 
   4  -6  13       46.87       84.70     79.91 o 
   5  -6  13     4042.26     3750.10    137.21 o 
   6  -6  13      120.93      164.25     66.67 o 
   7  -6  13     1029.40     1034.19     93.19 o 
   8  -6  13      119.97      190.88     96.20 o 
 -12  -5  13      276.60      275.95     88.22 o 
 -11  -5  13       24.40      -38.97     68.89 o 
 -10  -5  13     1353.01     1253.61     77.31 o 
  -9  -5  13        2.59      -12.57     39.96 o 
  -8  -5  13     4094.36     4000.87     98.38 o 
  -7  -5  13      593.02      647.19     42.39 o 
  -6  -5  13     6229.57     6153.08    114.20 o 
  -5  -5  13      869.63      820.05     42.12 o 
  -4  -5  13    11086.92    10790.61    175.59 o 
  -3  -5  13    10532.66    10177.68    204.95 o 
  -2  -5  13    12598.15    12199.72    279.35 o 
  -1  -5  13    11227.93    10792.40    249.70 o 
   0  -5  13     6069.38     6124.82    101.82 o 
   1  -5  13    12500.62    12076.15    210.43 o 
   2  -5  13      456.24      441.00     34.64 o 
   3  -5  13    11586.17    11389.38    225.58 o 
   4  -5  13      445.08      434.01     49.63 o 
   5  -5  13     6905.66     6715.34    156.09 o 
   6  -5  13      125.68      141.36     54.64 o 
   7  -5  13     2189.33     2050.82    105.12 o 
   8  -5  13      284.75      313.55    141.78 o 
   9  -5  13      463.60      578.47    100.55 o 
 -12  -4  13      160.97      287.20     87.54 o 
 -11  -4  13       27.30      -51.19     68.20 o 
 -10  -4  13     1258.69     1301.64     96.12 o 
  -9  -4  13        2.05      -16.95     42.62 o 
  -8  -4  13     1201.98     1159.61     58.87 o 
  -7  -4  13      491.96      489.05     39.84 o 
  -6  -4  13     6014.64     5690.25    116.26 o 
  -5  -4  13     1213.54     1157.82     40.90 o 
  -4  -4  13    10459.51    10049.66    162.33 o 
  -3  -4  13     7732.74     7611.71    136.45 o 
  -2  -4  13    14448.34    14325.79    272.60 o 
  -1  -4  13     7409.79     6852.93    109.36 o 
   0  -4  13    10899.63    10965.30    164.34 o 
   1  -4  13    27971.84    27420.93    392.49 o 
   2  -4  13      685.89      719.58     36.16 o 
   3  -4  13    12259.84    11394.41    356.64 o 
   4  -4  13      359.00      320.73     38.64 o 
   5  -4  13     8840.00     8902.18    187.92 o 
   6  -4  13      195.53      200.86     46.48 o 
   7  -4  13     2760.09     2483.12    106.54 o 
   8  -4  13      254.20      377.04     72.67 o 
   9  -4  13      993.24     1069.92     98.06 o 
  10  -4  13      318.41      576.05    110.18 o 
 -12  -3  13      102.65      177.45     90.80 o 
 -11  -3  13        1.07       -2.32     63.90 o 
 -10  -3  13      209.04      279.57     53.48 o 
  -9  -3  13        0.84       41.80     43.08 o 
  -8  -3  13      505.45      548.22     47.78 o 
  -7  -3  13       17.92       -7.86     31.04 o 
  -6  -3  13     6112.66     6022.76    117.74 o 
  -5  -3  13     1363.44     1285.82     41.94 o 
  -4  -3  13     6595.15     6636.91    112.71 o 
  -3  -3  13     6598.69     6667.36    119.43 o 
  -2  -3  13    10247.77    10352.89    200.48 o 
  -1  -3  13    13949.58    13503.79    222.59 o 
   0  -3  13     4944.52     4929.11     88.66 o 
   1  -3  13    25157.10    25340.56    361.78 o 
   2  -3  13     2691.29     2717.16     56.64 o 
   3  -3  13    13632.77    12559.09    213.79 o 
   4  -3  13        8.30       29.73     29.54 o 
   5  -3  13    13198.30    12682.08    249.12 o 
   6  -3  13      120.09       90.01     51.94 o 
   7  -3  13     5174.44     4971.89    129.95 o 
   8  -3  13      266.58      282.12    116.88 o 
   9  -3  13     1419.49     1351.80     96.79 o 
  10  -3  13      247.89      532.33    101.67 o 
 -12  -2  13        0.10      -21.06     79.88 o 
 -11  -2  13        1.79      -23.39     64.09 o 
 -10  -2  13        2.52      -14.13     48.10 o 
  -9  -2  13        0.83      -26.73     40.96 o 
  -8  -2  13      611.87      559.07     47.78 o 
  -7  -2  13       32.85       80.56     33.81 o 
  -6  -2  13      522.20      553.18     32.82 o 
  -5  -2  13     1249.96     1334.89     43.93 o 
  -4  -2  13     1486.85     1582.00     45.80 o 
  -3  -2  13     1517.74     1522.82     36.06 o 
  -2  -2  13      253.60      284.72     15.93 o 
  -1  -2  13     3188.36     3594.28     68.56 o 
   0  -2  13     3990.57     4092.15     73.96 o 
   1  -2  13    13667.60    13353.41    214.55 o 
   2  -2  13      977.09      961.35     47.57 o 
   3  -2  13    11438.31    10946.05    182.97 o 
   4  -2  13      456.55      514.42     58.15 o 
   5  -2  13     7399.81     7272.44    154.54 o 
   6  -2  13       52.70       98.49     43.04 o 
   7  -2  13     5101.91     4818.05    157.16 o 
   8  -2  13      730.75      854.61    163.01 o 
   9  -2  13     1330.45     1401.47     94.31 o 
  10  -2  13      238.08      192.74     76.63 o 
  11  -2  13      281.65      258.90     92.75 o 
 -12  -1  13       63.04      131.52     83.71 o 
 -11  -1  13        4.50       60.96     91.84 o 
 -10  -1  13       92.41       47.11     52.55 o 
  -9  -1  13        5.18       51.92     48.75 o 
  -8  -1  13       85.79       57.60     53.81 o 
  -7  -1  13       12.29        9.33     35.57 o 
  -6  -1  13      976.78      910.60     66.64 o 
  -5  -1  13       46.21       14.69     20.33 o 
  -4  -1  13       71.00       69.46     17.77 o 
  -3  -1  13      113.42      143.47     17.19 o 
  -2  -1  13      240.91      281.57     17.10 o 
  -1  -1  13      213.92      147.64     32.30 o 
   0  -1  13     3221.47     3474.08     65.03 o 
   1  -1  13     4019.94     4083.87     73.70 o 
   2  -1  13     1774.07     1814.48     45.50 o 
   3  -1  13     8276.95     8049.54    138.27 o 
   4  -1  13      883.72      952.68     47.93 o 
   5  -1  13     4883.80     4675.96    105.86 o 
   6  -1  13       60.38       83.64     33.59 o 
   7  -1  13     2187.16     2118.74     76.69 o 
   8  -1  13      241.53      336.17     50.92 o 
   9  -1  13      959.38      888.61     79.50 o 
  10  -1  13       94.79      128.62     94.38 o 
  11  -1  13      418.06      480.69    190.87 o 
 -11   0  13       29.65       21.53    115.34 o 
 -10   0  13      580.14      627.56     68.24 o 
  -9   0  13       67.00      106.24     50.20 o 
  -8   0  13      981.54      991.62     63.91 o 
  -7   0  13       66.08       30.35     33.57 o 
  -6   0  13     1330.57     1292.86     54.45 o 
  -5   0  13      107.40      110.98     35.07 o 
  -4   0  13      636.04      675.73     27.78 o 
  -3   0  13      485.90      501.27     32.29 o 
  -2   0  13      137.02      120.98     20.56 o 
  -1   0  13      159.31      213.49     25.66 o 
   0   0  13      973.72     1109.28     44.40 o 
   1   0  13      283.39      306.71     15.81 o 
   2   0  13     1098.36     1080.35     36.84 o 
   3   0  13       96.44      128.94     21.01 o 
   4   0  13      628.36      676.64     54.16 o 
   5   0  13       92.64       32.45     24.10 o 
   6   0  13       91.49       81.42     30.72 o 
   7   0  13      311.81      281.70     35.17 o 
   8   0  13       67.72       70.45     35.26 o 
   9   0  13      274.51      230.02     54.84 o 
  10   0  13       35.73       83.27     54.92 o 
  11   0  13      251.17      312.88     63.14 o 
 -11   1  13       72.29       13.84    109.19 o 
 -10   1  13      916.69     1069.32    113.40 o 
  -9   1  13       90.89       71.86     60.52 o 
  -8   1  13     1877.37     1720.23     72.59 o 
  -7   1  13       62.11       -4.95     34.73 o 
  -6   1  13     2445.17     2392.73     74.99 o 
  -5   1  13       78.53       46.57     27.31 o 
  -4   1  13     7002.82     6669.60    135.41 o 
  -3   1  13      917.93      940.09     30.57 o 
  -2   1  13     2349.58     2309.33     49.02 o 
  -1   1  13     1291.19     1219.73     36.45 o 
   0   1  13     5657.14     5686.42     85.84 o 
   1   1  13     8578.01     8952.04    140.93 o 
   2   1  13     3340.59     3511.07     74.82 o 
   3   1  13     5470.08     5514.91    109.23 o 
   4   1  13      502.63      473.65     29.37 o 
   5   1  13      108.81      145.04     36.32 o 
   6   1  13       30.00       63.97     29.78 o 
   7   1  13      346.54      334.80     44.40 o 
   8   1  13      138.63      126.54     36.02 o 
   9   1  13       68.71       55.52     37.64 o 
  10   1  13       12.17       14.68     50.75 o 
  11   1  13       55.53       45.83     57.50 o 
  12   1  13        2.93       -9.06     69.88 o 
 -11   2  13      135.87      198.39    138.41 o 
 -10   2  13      947.38      979.82     93.30 o 
  -9   2  13       83.46       96.03     65.40 o 
  -8   2  13     2787.20     2673.21    121.72 o 
  -7   2  13        9.34       45.41     46.39 o 
  -6   2  13     7919.33     7578.80    162.43 o 
  -5   2  13       66.95       27.75     32.41 o 
  -4   2  13    10515.82     9760.60    189.00 o 
  -3   2  13     6472.75     6409.15    134.00 o 
  -2   2  13    13186.29    13408.22    193.82 o 
  -1   2  13     7086.34     7434.56    111.59 o 
   0   2  13    18560.84    19911.48    298.60 o 
   1   2  13    15895.56    16164.81    227.78 o 
   2   2  13     6870.89     7027.74    195.09 o 
   3   2  13     6227.04     6108.65    118.77 o 
   4   2  13      309.37      391.00     26.85 o 
   5   2  13     3656.29     3606.19     83.41 o 
   6   2  13        2.02        1.94     27.13 o 
   7   2  13     1220.51     1244.34     52.86 o 
   8   2  13       31.33       36.62     35.32 o 
   9   2  13       66.94        2.01     36.77 o 
  10   2  13        4.68      -35.45     40.53 o 
  11   2  13        7.33      -51.53     51.53 o 
  12   2  13        0.26       52.72     64.43 o 
 -10   3  13      965.23     1060.98    136.87 o 
  -9   3  13      257.95      213.92     74.80 o 
  -8   3  13     3442.31     3449.26    141.80 o 
  -7   3  13        3.93      -36.10     48.14 o 
  -6   3  13     8988.84     8516.30    180.27 o 
  -5   3  13      141.26      156.37     30.71 o 
  -4   3  13    17698.90    16616.01    508.55 o 
  -3   3  13     4122.85     4075.50     96.56 o 
  -2   3  13    23893.31    24498.42    385.64 o 
  -1   3  13     8431.95     8331.36    140.44 o 
   0   3  13    10278.87    10547.34    173.29 o 
   1   3  13    20159.52    21032.86    377.70 o 
   2   3  13     7878.56     8068.44    153.92 o 
   3   3  13    13303.46    12680.65    234.04 o 
   4   3  13     1630.49     1581.00     48.14 o 
   5   3  13    10514.12    10851.75    202.19 o 
   6   3  13      375.91      375.48     32.98 o 
   7   3  13     2044.09     2023.28     66.13 o 
   8   3  13       16.25       33.25     42.18 o 
   9   3  13     2123.42     1980.38     76.49 o 
  10   3  13      246.51      263.26     43.49 o 
  11   3  13      202.57      162.41     51.77 o 
  12   3  13       40.34       30.28     59.19 o 
 -10   4  13      481.61      503.17    112.53 o 
  -9   4  13      253.90      170.70     77.41 o 
  -8   4  13     2579.45     2477.44    117.29 o 
  -7   4  13      103.74       64.48     60.38 o 
  -6   4  13     7920.99     7522.86    162.37 o 
  -5   4  13       31.64        9.95     30.52 o 
  -4   4  13    16824.97    15958.43    297.44 o 
  -3   4  13     5430.42     5344.15    142.07 o 
  -2   4  13    18886.02    18480.47    335.12 o 
  -1   4  13     5086.30     4718.19     88.99 o 
   0   4  13    16644.43    16118.36    239.33 o 
   1   4  13     5354.70     5279.60     98.83 o 
   2   4  13    26383.80    26461.34    427.50 o 
   3   4  13    24515.04    24842.59    403.05 o 
   4   4  13     5748.00     5627.94    124.19 o 
   5   4  13    13155.42    12973.16    215.64 o 
   6   4  13      184.66      153.31     30.03 o 
   7   4  13     5567.79     5307.71    118.21 o 
   8   4  13       13.20        0.02     66.69 o 
   9   4  13     2045.66     2108.01     95.22 o 
  10   4  13      135.71      145.60     52.71 o 
  11   4  13      481.28      473.10     57.51 o 
  12   4  13       80.97      -44.28     73.15 o 
  -9   5  13      143.39      247.83    123.03 o 
  -8   5  13     1194.32     1287.98     96.34 o 
  -7   5  13      137.08       44.63     43.64 o 
  -6   5  13     3426.80     3319.99     97.40 o 
  -5   5  13        0.65       40.07     36.43 o 
  -4   5  13     8272.45     7657.04    161.82 o 
  -3   5  13     2225.42     2209.98     70.17 o 
  -2   5  13    17722.61    16741.14    309.72 o 
  -1   5  13     4885.17     4703.56     84.34 o 
   0   5  13    15331.70    15814.69    265.98 o 
   1   5  13    18316.41    17859.96    332.75 o 
   2   5  13     6732.37     7107.92    129.83 o 
   3   5  13    15244.59    15542.87    261.00 o 
   4   5  13     3144.26     3543.88     77.84 o 
   5   5  13    13680.66    13120.61    294.00 o 
   6   5  13      420.57      445.41     43.91 o 
   7   5  13     8624.61     8462.79    171.76 o 
   8   5  13      387.68      333.62     46.07 o 
   9   5  13     3458.95     3598.63    114.72 o 
  10   5  13      190.90      256.62     55.22 o 
  11   5  13      976.90     1083.14    118.89 o 
  12   5  13       54.21       32.21     61.93 o 
  -9   6  13       72.72      211.71    114.17 o 
  -8   6  13      404.27      415.52     63.13 o 
  -7   6  13      116.59       97.24     63.16 o 
  -6   6  13     1536.51     1497.85     72.12 o 
  -5   6  13      109.11      157.88     42.90 o 
  -4   6  13     4495.55     4236.83    111.70 o 
  -3   6  13      247.18      297.37     41.00 o 
  -2   6  13    10301.29     9694.08    196.32 o 
  -1   6  13     3248.80     3248.53    110.67 o 
   0   6  13    10480.70    10262.67    165.53 o 
   1   6  13     7499.64     7746.29    143.47 o 
   2   6  13     2868.83     3102.91     84.25 o 
   3   6  13    11605.82    11331.52    224.53 o 
   4   6  13     3277.72     3292.34     89.88 o 
   5   6  13    15347.89    15091.04    335.33 o 
   6   6  13      801.82      671.17     53.09 o 
   7   6  13     6954.32     6820.10    179.30 o 
   8   6  13       83.20       49.75     44.62 o 
   9   6  13     3978.66     4261.26    126.58 o 
  10   6  13      256.33      331.16     57.19 o 
  11   6  13     1167.93     1521.93    116.12 o 
  12   6  13       86.33       99.96    124.57 o 
  -8   7  13       35.78     -122.94    158.41 o 
  -7   7  13       24.12      101.13     55.81 o 
  -6   7  13      289.33      356.32     59.88 o 
  -5   7  13       19.18       79.95     49.53 o 
  -4   7  13     1131.61     1085.24     76.80 o 
  -3   7  13       62.67       23.63     42.35 o 
  -2   7  13     2354.51     2293.91     97.42 o 
  -1   7  13     2317.31     2359.24    188.39 o 
   0   7  13     4707.66     4724.69    138.85 o 
   1   7  13     4469.93     4285.94     95.69 o 
   2   7  13     2549.31     2557.74     80.65 o 
   3   7  13     5466.43     5281.07    170.66 o 
   4   7  13     1753.68     1713.96     68.40 o 
   5   7  13     8363.54     7937.53    174.55 o 
   6   7  13      205.99      163.23     57.59 o 
   7   7  13     5783.73     5823.42    228.21 o 
   8   7  13        0.05      -12.05     48.44 o 
   9   7  13     2650.04     2630.10    121.50 o 
  10   7  13       73.67        5.74     69.37 o 
  11   7  13      994.27     1236.48    164.56 o 
  12   7  13      101.44      146.42     90.24 o 
  -7   8  13       30.77       49.65     73.47 o 
  -6   8  13        0.47      -59.37     59.37 o 
  -5   8  13       20.26        9.59     64.05 o 
  -4   8  13      164.09       34.50    196.85 o 
  -3   8  13       47.79       65.17     78.09 o 
  -2   8  13      373.05      382.41     81.01 o 
  -1   8  13        7.51       39.81     70.74 o 
   0   8  13     2093.64     2122.66    164.56 o 
   1   8  13     2005.39     1835.50     74.39 o 
   2   8  13     2858.60     2482.61     77.01 o 
   3   8  13     1948.83     1834.46     66.54 o 
   4   8  13     1568.93     1614.05     62.86 o 
   5   8  13     3461.29     3290.45    102.64 o 
   6   8  13       43.92      125.49     51.62 o 
   7   8  13     2547.05     2494.30    104.34 o 
   8   8  13        0.50       34.44     54.84 o 
   9   8  13     1566.94     1640.55     96.22 o 
  10   8  13       27.49       26.28     66.36 o 
  11   8  13      614.81      646.95    109.82 o 
  -6   9  13      171.25       33.49    100.70 o 
  -5   9  13       22.39        2.29    147.64 o 
  -4   9  13       38.64       36.83     88.22 o 
  -3   9  13       96.96       96.89     85.72 o 
  -2   9  13       77.19       16.08     81.84 o 
  -1   9  13       50.69      159.17     80.47 o 
   0   9  13       75.97       89.29     98.43 o 
   1   9  13      152.98      175.05     60.48 o 
   2   9  13        7.90       16.31     44.55 o 
   3   9  13      342.22      364.29     45.98 o 
   4   9  13       74.50       65.96     39.93 o 
   5   9  13      518.93      508.42     49.74 o 
   6   9  13        3.93       96.26     46.61 o 
   7   9  13      403.00      520.35     58.40 o 
   8   9  13       97.67      146.48     63.21 o 
   9   9  13      610.08      699.54     82.81 o 
  10   9  13       44.35      129.51     72.85 o 
  11   9  13      148.38      176.92     77.20 o 
  -5  10  13       19.15       39.96    181.47 o 
  -4  10  13      203.47      141.76    101.52 o 
  -3  10  13        2.45      123.37    109.96 o 
  -2  10  13      515.93      488.92    100.23 o 
  -1  10  13      124.92      212.34     89.15 o 
   0  10  13      296.05      259.03    111.50 o 
   1  10  13      160.44      290.30     84.01 o 
   2  10  13       87.87      134.01    117.50 o 
   3  10  13       84.60      101.00     53.42 o 
   4  10  13        6.78      -59.05     59.05 o 
   5  10  13       72.31       57.47     55.15 o 
   6  10  13        4.77       66.24     53.50 o 
   7  10  13       28.54      140.42     69.08 o 
   8  10  13       37.95       68.50     68.80 o 
   9  10  13       53.67      -23.60     66.98 o 
  10  10  13       54.15       81.48     76.46 o 
  11  10  13       25.29      -39.99    135.34 o 
  -4  11  13      609.19      602.87    124.13 o 
  -3  11  13       11.16      -78.03    103.81 o 
  -2  11  13      895.46     1208.75    195.32 o 
  -1  11  13      171.19      334.86    102.07 o 
   0  11  13      992.31     1030.12    121.78 o 
   1  11  13      194.90      326.19     99.46 o 
   2  11  13      953.94      989.73    104.23 o 
   3  11  13      211.60      311.22     61.55 o 
   4  11  13      299.55      378.41     98.98 o 
   5  11  13      228.07      206.11     62.77 o 
   6  11  13       86.77       86.63    100.73 o 
   7  11  13       64.20      -62.88    126.88 o 
   8  11  13       31.89      -12.43     93.86 o 
   9  11  13        4.16      -28.33     96.13 o 
  10  11  13       69.13       12.30    149.18 o 
  -2  12  13      862.97     1108.02    197.62 o 
  -1  12  13      115.95      206.75    107.89 o 
   0  12  13     1269.22     1336.00    138.11 o 
   1  12  13      439.90      672.70    120.58 o 
   2  12  13      890.65     1050.17    460.61 o 
   3  12  13      512.96      600.58    259.00 o 
   4  12  13      717.41      814.86    115.58 o 
   5  12  13      377.39      464.79     99.24 o 
   6  12  13      284.02      272.43    100.85 o 
   7  12  13      302.07      425.88    111.46 o 
   8  12  13       71.07     -100.55    100.55 o 
   9  12  13      183.42      103.04    175.32 o 
   0  13  13      882.91     1016.55    148.41 o 
   1  13  13      260.17      403.68    124.51 o 
   2  13  13     1220.09     1639.42    151.16 o 
   3  13  13      436.86      497.61    118.78 o 
   4  13  13      540.80      553.55    171.48 o 
   5  13  13      809.67     1077.39    245.97 o 
   6  13  13      299.99      222.87    146.10 o 
   7  13  13      612.80      510.99    123.14 o 
  -7 -12  14      700.84      567.66    130.50 o 
  -6 -12  14      213.39      105.06    113.17 o 
  -5 -12  14      934.07     1266.82    209.06 o 
  -4 -12  14      476.91      532.91     97.38 o 
  -3 -12  14      501.55      724.58    100.19 o 
  -2 -12  14      511.28      646.26     98.79 o 
  -1 -12  14      251.77      384.41    109.46 o 
   0 -12  14      551.62      719.89    131.25 o 
  -8 -11  14       75.41      -24.13     82.22 o 
  -7 -11  14     1136.79     1185.14    104.95 o 
  -6 -11  14      305.78      215.75     80.16 o 
  -5 -11  14     1559.14     1705.06    115.48 o 
  -4 -11  14      972.39     1037.83    109.41 o 
  -3 -11  14     1152.89     1228.54    104.60 o 
  -2 -11  14     1563.92     1465.64    127.23 o 
  -1 -11  14      391.57      693.95     90.83 o 
   0 -11  14     1750.01     1905.25    188.08 o 
   1 -11  14       52.47      365.06    109.90 o 
  -9 -10  14      905.31     1066.23     98.00 o 
  -8 -10  14      155.81       88.82     77.20 o 
  -7 -10  14     1325.05     1336.20     84.87 o 
  -6 -10  14      572.24      593.45     67.89 o 
  -5 -10  14     1912.81     1917.70     91.13 o 
  -4 -10  14     1777.56     1796.68    125.88 o 
  -3 -10  14     2124.34     2029.09    115.24 o 
  -2 -10  14     3090.52     2789.33    202.53 o 
  -1 -10  14      876.89     1170.12    123.75 o 
   0 -10  14     2713.73     3351.55    208.39 o 
   1 -10  14      248.10      520.60    106.02 o 
   2 -10  14     2116.88     2598.52    179.94 o 
 -10  -9  14        6.30      -66.99     66.99 o 
  -9  -9  14      739.76      679.47     78.56 o 
  -8  -9  14      154.36       92.68     55.94 o 
  -7  -9  14     1265.78     1018.79     70.43 o 
  -6  -9  14      360.47      377.82     57.20 o 
  -5  -9  14     1965.74     1890.65    108.77 o 
  -4  -9  14     1738.53     1527.97    133.57 o 
  -3  -9  14     1544.56     1678.55    181.08 o 
  -2  -9  14     3834.21     3778.43    145.61 o 
  -1  -9  14     1117.73     1354.84    128.42 o 
   0  -9  14     4867.75     4716.60    256.83 o 
   1  -9  14      612.76      632.37     97.42 o 
   2  -9  14     3518.24     3776.11    146.89 o 
   3  -9  14        7.19       92.21     78.83 o 
   4  -9  14     1972.49     2297.65    212.23 o 
   5  -9  14      145.56      187.63    149.18 o 
 -11  -8  14      108.86       55.83     85.83 o 
 -10  -8  14        2.45        9.19     80.45 o 
  -9  -8  14      402.89      300.34     83.46 o 
  -8  -8  14      247.54      276.91     49.08 o 
  -7  -8  14      920.09      865.38     55.76 o 
  -6  -8  14      435.29      409.87     53.79 o 
  -5  -8  14     2120.93     1906.08     80.84 o 
  -4  -8  14     1486.89     1464.02     86.58 o 
  -3  -8  14     1594.10     1804.86    128.53 o 
  -2  -8  14     4482.26     4086.02    168.01 o 
  -1  -8  14      714.44      798.27     69.04 o 
   0  -8  14     4417.32     4598.92    278.52 o 
   1  -8  14      747.14      839.87     77.85 o 
   2  -8  14     3494.96     4159.37    268.04 o 
   3  -8  14        8.69      -54.34     67.25 o 
   4  -8  14     2205.75     2607.41    201.39 o 
   5  -8  14       41.78      -67.95     67.95 o 
   6  -8  14     1115.88     1147.10    113.05 o 
 -11  -7  14       47.69      -17.26     77.19 o 
 -10  -7  14        2.90      124.80    126.11 o 
  -9  -7  14      138.74       53.17     44.97 o 
  -8  -7  14      136.96      108.06     45.20 o 
  -7  -7  14      620.39      552.31     46.41 o 
  -6  -7  14      291.77      336.07     42.47 o 
  -5  -7  14      772.96      712.45     53.32 o 
  -4  -7  14     2258.11     2151.50     89.46 o 
  -3  -7  14     1429.50     1343.10     88.22 o 
  -2  -7  14     2299.47     2188.03     93.21 o 
  -1  -7  14      692.90      686.64     61.71 o 
   0  -7  14     1427.96     1642.81    109.91 o 
   1  -7  14      119.27      237.06     81.15 o 
   2  -7  14     5697.30     6009.51    279.03 o 
   3  -7  14       91.10       72.14     43.83 o 
   4  -7  14     2957.03     2905.30    105.61 o 
   5  -7  14        6.60       10.55     63.02 o 
   6  -7  14     2004.94     2167.48    170.24 o 
   7  -7  14       60.37      139.24     94.02 o 
 -11  -6  14       38.52       98.61     77.19 o 
 -10  -6  14        3.04        9.00     52.66 o 
  -9  -6  14        3.23       20.54     46.86 o 
  -8  -6  14       92.42       68.81     41.05 o 
  -7  -6  14       51.65       52.58     34.13 o 
  -6  -6  14      153.82      126.87     31.45 o 
  -5  -6  14        4.90       19.76     28.27 o 
  -4  -6  14      386.12      358.45     32.90 o 
  -3  -6  14       63.27       94.50     40.25 o 
  -2  -6  14       29.10       79.69     41.62 o 
  -1  -6  14      690.36      631.47     53.67 o 
   0  -6  14      339.38      383.46     51.81 o 
   1  -6  14       21.09      128.30     38.95 o 
   2  -6  14     1892.66     1815.04     70.41 o 
   3  -6  14      839.24      906.02     71.22 o 
   4  -6  14     1957.94     1895.68     77.82 o 
   5  -6  14       12.43        3.20     46.79 o 
   6  -6  14     1127.53     1163.46     86.35 o 
   7  -6  14       58.98       29.43     69.44 o 
   8  -6  14      458.29      322.29    101.50 o 
 -12  -5  14       13.26       26.84     94.58 o 
 -11  -5  14      306.75      313.68    107.65 o 
 -10  -5  14       53.04       72.81     55.12 o 
  -9  -5  14      260.45      356.44     67.04 o 
  -8  -5  14      126.54       93.60     36.26 o 
  -7  -5  14     1527.01     1660.59     60.80 o 
  -6  -5  14       95.30      116.50     28.46 o 
  -5  -5  14      802.03      842.97     38.98 o 
  -4  -5  14       48.79       77.43     27.36 o 
  -3  -5  14      123.68       78.83     28.31 o 
  -2  -5  14      106.29      133.21     34.28 o 
  -1  -5  14      251.01      274.73     39.61 o 
   0  -5  14        8.58       24.82     21.45 o 
   1  -5  14       45.26       44.31     39.55 o 
   2  -5  14      191.19      213.56     31.46 o 
   3  -5  14      276.03      307.87     41.71 o 
   4  -5  14      872.75      851.23     52.92 o 
   5  -5  14        1.21      -16.75     42.74 o 
   6  -5  14      300.90      328.42     63.97 o 
   7  -5  14        0.46      -59.45     59.45 o 
   8  -5  14      190.60      110.28     68.60 o 
   9  -5  14       16.21       16.52    119.19 o 
 -12  -4  14      109.05       -6.83    112.27 o 
 -11  -4  14      666.44      857.32     85.90 o 
 -10  -4  14      140.73      105.23     47.89 o 
  -9  -4  14     1424.94     1538.96     72.57 o 
  -8  -4  14       17.30      -15.56     37.69 o 
  -7  -4  14     5845.64     5736.11    119.14 o 
  -6  -4  14       26.55       31.66     27.30 o 
  -5  -4  14     3333.02     3187.56     70.05 o 
  -4  -4  14      673.66      773.82     33.99 o 
  -3  -4  14     5449.01     5211.73    101.05 o 
  -2  -4  14      342.49      311.27     37.25 o 
  -1  -4  14     1106.58     1170.99     35.26 o 
   0  -4  14     1996.82     2036.91     45.24 o 
   1  -4  14      103.19      120.90     21.83 o 
   2  -4  14       96.72       76.45     25.49 o 
   3  -4  14     1230.44     1166.87     48.56 o 
   4  -4  14      542.72      545.55     60.16 o 
   5  -4  14       26.75       90.76     40.13 o 
   6  -4  14        9.22      -40.44     40.44 o 
   7  -4  14        0.39       24.09     55.70 o 
   8  -4  14       39.45       72.39     64.78 o 
   9  -4  14        0.52      101.72     80.97 o 
 -12  -3  14      213.45      177.00    100.73 o 
 -11  -3  14      890.79     1015.47     92.58 o 
 -10  -3  14      103.26      127.73     48.65 o 
  -9  -3  14     2616.02     2666.35     89.93 o 
  -8  -3  14       64.49       28.96     42.62 o 
  -7  -3  14     6239.60     6065.26    138.01 o 
  -6  -3  14      287.34      276.30     30.23 o 
  -5  -3  14     7702.14     7280.50    123.75 o 
  -4  -3  14     1060.15     1033.54     40.23 o 
  -3  -3  14    11419.23    11532.57    193.94 o 
  -2  -3  14     2845.07     2761.86     60.63 o 
  -1  -3  14    10202.61    10266.30    173.69 o 
   0  -3  14     2685.40     2499.93     54.02 o 
   1  -3  14     2064.42     2120.52     52.35 o 
   2  -3  14     2932.54     2897.15     59.95 o 
   3  -3  14      354.38      365.17     32.73 o 
   4  -3  14     5432.00     5065.68    116.72 o 
   5  -3  14        4.80        9.28     35.83 o 
   6  -3  14      292.61      243.17     41.36 o 
   7  -3  14        1.76      -17.12     43.20 o 
   8  -3  14      100.68       93.53     62.48 o 
   9  -3  14        7.19      -12.35     70.22 o 
  10  -3  14        0.96       23.07    104.58 o 
 -12  -2  14      131.14       70.83     89.67 o 
 -11  -2  14      909.69     1147.87     96.97 o 
 -10  -2  14      111.94       49.33     47.71 o 
  -9  -2  14     3281.92     3066.91     98.25 o 
  -8  -2  14      600.84      548.65     48.02 o 
  -7  -2  14     7377.52     7081.81    154.19 o 
  -6  -2  14     2969.17     2858.74     80.76 o 
  -5  -2  14    16904.65    16576.37    302.84 o 
  -4  -2  14     3090.15     2889.81     62.47 o 
  -3  -2  14    15439.11    15382.26    225.90 o 
  -2  -2  14     9180.02     9113.03    138.44 o 
  -1  -2  14    12326.42    12114.40    200.12 o 
   0  -2  14     7428.23     7216.52    121.38 o 
   1  -2  14     5198.31     5444.61     97.45 o 
   2  -2  14    12077.62    11576.25    211.49 o 
   3  -2  14     1665.09     1631.13     54.47 o 
   4  -2  14     8702.68     8286.75    169.59 o 
   5  -2  14       40.76       76.36     32.06 o 
   6  -2  14     3165.84     2865.59     87.81 o 
   7  -2  14      325.76      403.00     49.16 o 
   8  -2  14      883.59      840.32     73.48 o 
   9  -2  14      101.04       44.39     68.01 o 
  10  -2  14      103.80       69.82     97.29 o 
 -11  -1  14      773.34      921.23    127.60 o 
 -10  -1  14      131.01      142.48     55.82 o 
  -9  -1  14     2474.30     2287.41    171.58 o 
  -8  -1  14       49.01       -4.55     43.45 o 
  -7  -1  14     7814.39     7292.91    181.38 o 
  -6  -1  14     2206.18     2203.11     84.63 o 
  -5  -1  14    16150.57    15525.65    269.02 o 
  -4  -1  14     1130.03     1066.71     35.74 o 
  -3  -1  14    18342.73    18640.52    294.30 o 
  -2  -1  14     9403.26     9212.62    139.21 o 
  -1  -1  14    26053.79    27329.70    387.79 o 
   0  -1  14    26211.86    27073.18    430.42 o 
   1  -1  14    10713.23    10738.71    173.97 o 
   2  -1  14    20478.13    19961.85    348.88 o 
   3  -1  14     7316.80     7568.42    146.84 o 
   4  -1  14    12350.50    11875.54    220.25 o 
   5  -1  14      609.92      586.11     38.41 o 
   6  -1  14     7386.73     7072.79    134.42 o 
   7  -1  14      195.90      177.15     35.63 o 
   8  -1  14     2842.64     2663.73     80.65 o 
   9  -1  14      183.64      210.62     50.53 o 
  10  -1  14      777.97      789.16     70.49 o 
  11  -1  14      101.68       30.11     67.51 o 
 -11   0  14      344.55      316.81    130.72 o 
 -10   0  14      147.55      114.11     57.12 o 
  -9   0  14     1182.87     1213.91     75.99 o 
  -8   0  14        3.66       26.90     42.03 o 
  -7   0  14     6539.96     6264.00    142.63 o 
  -6   0  14      251.96      201.37     47.95 o 
  -5   0  14    12046.27    11997.70    227.80 o 
  -4   0  14     1854.74     1849.44     58.83 o 
  -3   0  14    16670.21    16516.51    263.05 o 
  -2   0  14    18658.50    18935.66    297.09 o 
  -1   0  14    40389.47    42924.88    656.54 o 
   0   0  14    18866.74    19344.37    252.66 o 
   1   0  14    16740.77    17305.71    303.47 o 
   2   0  14    26283.90    26216.02    452.04 o 
   3   0  14     8659.63     8441.96    159.32 o 
   4   0  14    29128.97    28579.48    496.06 o 
   5   0  14      162.84      133.20     27.71 o 
   6   0  14    10929.24    10443.60    203.03 o 
   7   0  14       37.44       41.32     31.73 o 
   8   0  14     4082.95     3844.36     95.18 o 
   9   0  14      377.62      420.39     47.16 o 
  10   0  14     1136.41      956.88     91.68 o 
  11   0  14      164.42      160.07     62.90 o 
 -11   1  14      113.77      166.09    119.96 o 
 -10   1  14       61.11        5.40     76.39 o 
  -9   1  14      628.66      766.09     96.99 o 
  -8   1  14       15.58       33.61     41.46 o 
  -7   1  14     4144.59     3981.01    106.06 o 
  -6   1  14      711.82      663.54     44.72 o 
  -5   1  14     8257.63     7831.64    159.65 o 
  -4   1  14     1518.24     1507.87     51.39 o 
  -3   1  14    17008.21    16801.04    268.00 o 
  -2   1  14     6037.23     5754.16    100.46 o 
  -1   1  14    37088.65    39113.96    540.96 o 
   0   1  14    31995.84    32596.87    451.58 o 
   1   1  14    16218.88    17236.15    242.37 o 
   2   1  14    33183.81    32026.58    548.08 o 
   3   1  14     3119.61     2956.34     68.49 o 
   4   1  14    20775.32    20515.59    389.80 o 
   5   1  14       41.47       40.43     24.04 o 
   6   1  14    11712.73    11304.66    215.47 o 
   7   1  14      117.89       41.68     32.87 o 
   8   1  14     4442.66     4449.06    101.33 o 
   9   1  14      212.44      273.52     42.17 o 
  10   1  14     1238.00     1186.30     73.86 o 
  11   1  14      171.18      242.31     58.70 o 
  12   1  14      462.02      521.17     75.67 o 
 -11   2  14       32.01       87.66    132.26 o 
 -10   2  14       13.06       -9.31     85.22 o 
  -9   2  14      244.90      249.72     69.89 o 
  -8   2  14       99.42      122.87     59.07 o 
  -7   2  14     1013.94      968.18     71.57 o 
  -6   2  14      305.74      397.14     40.85 o 
  -5   2  14     5044.27     4780.05    111.47 o 
  -4   2  14       42.89       32.17     25.10 o 
  -3   2  14    11453.86    12001.48    194.77 o 
  -2   2  14     1768.27     1687.48     37.07 o 
  -1   2  14    12291.20    12525.82    181.15 o 
   0   2  14    23148.15    23822.38    333.13 o 
   1   2  14     7506.07     8276.42    121.49 o 
   2   2  14    15628.15    15691.39    329.98 o 
   3   2  14     3795.92     3887.39     83.33 o 
   4   2  14    12410.65    12169.03    222.21 o 
   5   2  14      865.76      908.28     57.76 o 
   6   2  14    16887.82    16177.68    294.95 o 
   7   2  14      194.59      171.00     34.76 o 
   8   2  14     3544.20     3176.38     91.87 o 
   9   2  14       50.30      102.77     39.23 o 
  10   2  14     2167.33     2015.24     73.88 o 
  11   2  14      271.55      284.21     56.87 o 
  12   2  14      546.01      605.67     80.66 o 
 -10   3  14       29.46      184.40    107.65 o 
  -9   3  14        2.81      -39.57     66.87 o 
  -8   3  14        6.81      -25.44     58.14 o 
  -7   3  14        9.00       19.48     52.28 o 
  -6   3  14       51.66      130.75     33.56 o 
  -5   3  14      177.03      243.20     38.02 o 
  -4   3  14       20.91       31.40     25.44 o 
  -3   3  14     1833.07     1852.37     56.39 o 
  -2   3  14      136.82      197.26     19.24 o 
  -1   3  14     4065.16     4038.14     79.55 o 
   0   3  14     2426.27     2340.51     51.30 o 
   1   3  14     2317.34     2517.96     60.72 o 
   2   3  14    12741.18    12481.03    230.58 o 
   3   3  14     5699.36     5780.06    115.88 o 
   4   3  14     8686.12     8575.21    162.75 o 
   5   3  14      171.31      142.01     26.70 o 
   6   3  14    10661.95    10175.48    195.46 o 
   7   3  14      335.58      392.10     45.06 o 
   8   3  14     3473.94     3619.02     97.12 o 
   9   3  14        9.30       -2.08     38.89 o 
  10   3  14     2265.74     2156.28    119.20 o 
  11   3  14      188.96      231.48     55.07 o 
  12   3  14      263.12      326.27     66.49 o 
 -10   4  14        0.32       24.73    104.24 o 
  -9   4  14      146.02      109.67     84.71 o 
  -8   4  14       31.00       55.59     69.71 o 
  -7   4  14      143.60      105.71     39.90 o 
  -6   4  14      439.47      390.43     42.58 o 
  -5   4  14       24.35       27.50     31.41 o 
  -4   4  14       49.61       98.47     30.36 o 
  -3   4  14        1.72        9.26     35.29 o 
  -2   4  14       13.08       22.79     22.66 o 
  -1   4  14       71.33       82.56     28.35 o 
   0   4  14       64.30       72.72     17.02 o 
   1   4  14      142.05      218.92     26.61 o 
   2   4  14      435.68      571.07     34.09 o 
   3   4  14     1299.39     1402.37     44.27 o 
   4   4  14     4567.55     4635.83    103.43 o 
   5   4  14      118.79      102.60     25.94 o 
   6   4  14     1041.80     1069.51     45.96 o 
   7   4  14        1.22       15.47     31.76 o 
   8   4  14     2161.97     2222.57     85.47 o 
   9   4  14      486.16      525.22     56.57 o 
  10   4  14      577.24      729.19     87.77 o 
  11   4  14       30.08       16.60     48.66 o 
  12   4  14      128.32       85.64     69.48 o 
  -9   5  14      392.03      328.92    105.52 o 
  -8   5  14        7.89       10.64     48.46 o 
  -7   5  14      718.53      755.23     57.24 o 
  -6   5  14      223.87      194.08     43.79 o 
  -5   5  14     1810.97     1791.63     69.10 o 
  -4   5  14       52.83       80.41     34.93 o 
  -3   5  14     1394.79     1349.85     56.50 o 
  -2   5  14       24.29      129.57     31.23 o 
  -1   5  14     2663.31     2618.73     62.76 o 
   0   5  14       57.51       57.33     25.42 o 
   1   5  14     1763.50     1851.69     62.28 o 
   2   5  14      484.34      541.23     48.43 o 
   3   5  14       50.33       84.19     21.50 o 
   4   5  14      253.65      236.98     27.90 o 
   5   5  14        9.42       47.02     37.54 o 
   6   5  14       30.26       80.30     64.96 o 
   7   5  14       79.97      109.50     39.41 o 
   8   5  14      970.40      945.21     58.04 o 
   9   5  14      232.66      232.40     51.54 o 
  10   5  14       74.37      134.42     54.53 o 
  11   5  14       26.70       16.19     48.98 o 
  12   5  14      165.38      169.33     57.07 o 
  -8   6  14       91.29       55.45     58.21 o 
  -7   6  14     1083.18     1176.59     71.77 o 
  -6   6  14        5.00      -38.83     46.27 o 
  -5   6  14     2159.69     2121.42     81.28 o 
  -4   6  14       42.95       49.43     38.56 o 
  -3   6  14     4846.68     4524.94    114.00 o 
  -2   6  14      581.42      649.61     63.22 o 
  -1   6  14     4297.92     4479.82    130.06 o 
   0   6  14     2242.65     2179.54     60.72 o 
   1   6  14     1207.92     1349.02     46.76 o 
   2   6  14     2495.34     2623.87     76.94 o 
   3   6  14     1302.92     1391.06     56.85 o 
   4   6  14      479.84      615.64     43.38 o 
   5   6  14       91.46      149.32     39.24 o 
   6   6  14      119.14      187.76     43.80 o 
   7   6  14      478.31      569.51     95.09 o 
   8   6  14        1.93       15.34     47.44 o 
   9   6  14        4.76       74.69     50.45 o 
  10   6  14        0.94       29.21     77.21 o 
  11   6  14       40.55       37.08     59.01 o 
  12   6  14       22.32        3.85     80.90 o 
  -8   7  14      132.62       13.85    103.85 o 
  -7   7  14     1305.10     1265.45     91.23 o 
  -6   7  14        2.73       23.53     54.58 o 
  -5   7  14     2964.14     2857.60    113.88 o 
  -4   7  14      140.07       92.39     46.70 o 
  -3   7  14     4954.54     5067.74    127.58 o 
  -2   7  14     1856.17     1787.49     88.33 o 
  -1   7  14     3502.29     3509.11    150.02 o 
   0   7  14      612.31      643.28     58.21 o 
   1   7  14     3453.88     3486.17     83.51 o 
   2   7  14     4480.07     4584.08    114.17 o 
   3   7  14     1674.81     1788.30     67.94 o 
   4   7  14     2395.44     2311.36     80.45 o 
   5   7  14      689.10      796.90     60.23 o 
   6   7  14     3250.14     3055.77    107.66 o 
   7   7  14       83.20      111.96     49.28 o 
   8   7  14      499.95      509.29     84.88 o 
   9   7  14        0.95      -19.65     53.57 o 
  10   7  14      137.02       91.13     74.44 o 
  11   7  14       10.71       64.59    124.57 o 
  12   7  14       53.39       -9.23    130.72 o 
  -7   8  14     1020.94     1194.69    132.24 o 
  -6   8  14       58.68       97.72     68.59 o 
  -5   8  14     2441.50     2439.97    112.58 o 
  -4   8  14        2.41      -76.12     76.12 o 
  -3   8  14     5148.28     5248.85    205.50 o 
  -2   8  14      539.01      511.24     84.63 o 
  -1   8  14     5349.88     5350.54    202.76 o 
   0   8  14     1070.13     1136.08     97.42 o 
   1   8  14     5958.11     5829.47    174.26 o 
   2   8  14     5190.62     5313.71    117.31 o 
   3   8  14     5084.88     5286.48    153.26 o 
   4   8  14     1919.84     2120.62     82.89 o 
   5   8  14     1560.05     1601.54     84.60 o 
   6   8  14     4794.50     4387.26    138.66 o 
   7   8  14       65.82       71.71     53.35 o 
   8   8  14     1723.32     1715.30     93.50 o 
   9   8  14       42.60       57.18     61.15 o 
  10   8  14      576.34      668.49    109.19 o 
  11   8  14       10.50        1.64     85.32 o 
  -6   9  14      167.13      -67.49    179.17 o 
  -5   9  14     1616.67     1676.07    191.47 o 
  -4   9  14        0.49       76.26     91.96 o 
  -3   9  14     5098.84     5114.20    430.62 o 
  -2   9  14      233.04       71.57     85.32 o 
  -1   9  14     5364.80     5863.59    223.47 o 
   0   9  14     1380.97     1619.52    122.26 o 
   1   9  14     6078.72     5966.86    178.35 o 
   2   9  14     3792.34     3741.68    112.87 o 
   3   9  14     4094.47     4020.47    151.21 o 
   4   9  14     3393.75     3260.50     92.15 o 
   5   9  14     2046.79     1944.28     81.85 o 
   6   9  14     3680.75     3785.68    116.21 o 
   7   9  14      348.07      339.35     56.75 o 
   8   9  14     2557.02     2398.28    118.98 o 
   9   9  14        4.89       39.67     64.16 o 
  10   9  14     1100.11     1023.67     95.72 o 
  11   9  14        0.34       49.84     75.01 o 
  -5  10  14      841.21      817.57    210.69 o 
  -4  10  14        1.07     -100.55    100.55 o 
  -3  10  14     1839.96     1662.07    161.48 o 
  -2  10  14       20.69      -86.93     86.93 o 
  -1  10  14     2751.37     2926.38    163.64 o 
   0  10  14      701.52      659.12    104.24 o 
   1  10  14     4339.12     4618.23    196.80 o 
   2  10  14     1181.12     1266.11    135.67 o 
   3  10  14     2274.29     2165.83     99.10 o 
   4  10  14     2619.22     2477.92     99.40 o 
   5  10  14     1439.89     1586.37     84.57 o 
   6  10  14     3015.78     2888.15    106.00 o 
   7  10  14      311.97      306.55     60.75 o 
   8  10  14     1729.39     1664.13    106.12 o 
   9  10  14       14.48        2.23     72.41 o 
  10  10  14      811.98      710.76     98.36 o 
  -4  11  14       29.43     -113.64    113.64 o 
  -3  11  14      656.85      595.10    131.16 o 
  -2  11  14       18.04       54.67    205.31 o 
  -1  11  14     1536.00     1597.19    145.42 o 
   0  11  14      406.91      379.12    100.59 o 
   1  11  14     2274.91     2375.14    317.58 o 
   2  11  14      947.94      821.27    136.66 o 
   3  11  14     1493.47     1452.21    242.24 o 
   4  11  14     1961.06     1873.21    182.47 o 
   5  11  14      791.50      744.24     82.93 o 
   6  11  14     2077.46     2029.58    250.68 o 
   7  11  14      221.47      199.21     95.29 o 
   8  11  14     1244.26     1228.55    185.32 o 
   9  11  14       37.09      -97.11     97.11 o 
  10  11  14      790.87     1185.73    212.23 o 
  -2  12  14        4.88      -29.77    124.57 o 
  -1  12  14      363.15      169.17    112.01 o 
   0  12  14       96.41      262.76    116.87 o 
   1  12  14      987.69     1020.39    131.04 o 
   2  12  14      341.02      501.79    157.64 o 
   3  12  14      441.52      201.61    110.16 o 
   4  12  14      914.78      940.69     83.20 o 
   5  12  14      435.18      478.06    108.94 o 
   6  12  14     1059.35     1148.62    130.92 o 
   7  12  14      106.01       47.96     98.62 o 
   8  12  14      573.52      526.56    126.41 o 
   9  12  14       14.44        7.69    175.32 o 
   0  13  14        8.54       43.63    111.76 o 
   1  13  14      102.59       70.17    110.05 o 
   2  13  14       78.14      171.48    111.76 o 
   3  13  14      170.24      166.47    110.18 o 
   4  13  14      337.84      255.20    122.26 o 
   5  13  14       25.64      -30.27     96.81 o 
   6  13  14      370.93      284.05    178.40 o 
   7  13  14       15.80      -92.27    155.33 o 
  -6 -12  15      127.58      106.21    111.27 o 
  -5 -12  15      382.67      509.24    131.25 o 
  -4 -12  15      111.94      101.52     88.59 o 
  -3 -12  15      260.05      210.36    104.84 o 
  -2 -12  15      117.86      105.35     88.50 o 
  -1 -12  15      675.27      756.10    105.10 o 
   0 -12  15        8.30       32.04     85.55 o 
  -8 -11  15        0.19      -82.57    101.37 o 
  -7 -11  15       99.52      237.72     83.85 o 
  -6 -11  15        1.63       14.09     93.46 o 
  -5 -11  15      162.22      141.13    101.58 o 
  -4 -11  15        2.59       -0.80     79.65 o 
  -3 -11  15      233.32      183.89     85.16 o 
  -2 -11  15       15.35       71.38     78.54 o 
  -1 -11  15      231.54      252.88    113.30 o 
   0 -11  15       59.37      152.85     99.57 o 
   1 -11  15      262.99      489.45    123.03 o 
  -9 -10  15       80.96      187.53     94.37 o 
  -8 -10  15      178.53      106.26     76.67 o 
  -7 -10  15        4.10      -28.34     66.62 o 
  -6 -10  15       87.41      181.50     59.30 o 
  -5 -10  15       20.29      126.95     55.81 o 
  -4 -10  15      156.63      262.44     78.50 o 
  -3 -10  15       15.48       49.25     72.59 o 
  -2 -10  15        2.28       55.38     71.26 o 
  -1 -10  15       52.66       -8.98     85.94 o 
   0 -10  15       17.27       87.77     98.43 o 
   1 -10  15      163.49      211.55     89.40 o 
   2 -10  15        2.67      199.93    129.18 o 
 -10  -9  15      368.60      544.98     80.69 o 
  -9  -9  15       31.81       91.59     65.84 o 
  -8  -9  15      601.04      759.01     95.45 o 
  -7  -9  15       23.54       24.68     52.65 o 
  -6  -9  15      512.15      672.49     65.21 o 
  -5  -9  15      160.11      186.48     52.58 o 
  -4  -9  15     1313.48     1324.15     90.89 o 
  -3  -9  15       15.17      119.89     64.55 o 
  -2  -9  15      552.89      647.27     97.21 o 
  -1  -9  15      154.59      265.39     83.29 o 
   0  -9  15      260.30      423.38    100.73 o 
   1  -9  15       73.98       91.03     82.50 o 
   2  -9  15        1.30       31.80     67.51 o 
   3  -9  15       28.69      -77.66     77.66 o 
   4  -9  15        4.86      315.27    143.03 o 
 -10  -8  15      518.90      561.49     92.75 o 
  -9  -8  15       24.48      -29.71     50.52 o 
  -8  -8  15     1753.63     1882.46     83.67 o 
  -7  -8  15       25.17      -13.94     40.85 o 
  -6  -8  15     2305.00     2316.54     91.37 o 
  -5  -8  15      230.67      182.60     53.94 o 
  -4  -8  15     2631.49     2633.35    111.71 o 
  -3  -8  15      426.88      446.79     77.40 o 
  -2  -8  15      804.46      886.16    106.12 o 
  -1  -8  15     2066.33     2098.16    103.87 o 
   0  -8  15      894.59     1161.69     84.18 o 
   1  -8  15      811.39      895.84     82.92 o 
   2  -8  15       32.75      139.66    104.69 o 
   3  -8  15      446.32      332.34     82.00 o 
   4  -8  15       12.13       61.72     83.40 o 
   5  -8  15      103.86       39.97     72.12 o 
   6  -8  15       66.08      -40.65     91.33 o 
 -11  -7  15       53.12       43.34     82.11 o 
 -10  -7  15     1434.88     1580.04    119.62 o 
  -9  -7  15       11.52      -43.20     45.09 o 
  -8  -7  15     2896.91     2905.53     97.66 o 
  -7  -7  15        4.22      -19.60     36.38 o 
  -6  -7  15     4933.62     4700.76    119.59 o 
  -5  -7  15      384.53      415.69     42.54 o 
  -4  -7  15     7038.67     6949.67    202.17 o 
  -3  -7  15     4680.85     3968.77    305.35 o 
  -2  -7  15     2568.93     2399.82     99.45 o 
  -1  -7  15     3189.88     3202.16    117.70 o 
   0  -7  15     2538.57     2754.92    115.38 o 
   1  -7  15     3302.73     3563.68    131.34 o 
   2  -7  15       54.29       59.90     53.66 o 
   3  -7  15     2315.70     2311.00     87.55 o 
   4  -7  15       22.21       64.69     48.40 o 
   5  -7  15      679.62      800.45     79.64 o 
   6  -7  15       97.68       47.30     72.74 o 
   7  -7  15      315.36      172.53    184.55 o 
 -11  -6  15       46.88      110.99     86.41 o 
 -10  -6  15     1642.69     1715.24     94.09 o 
  -9  -6  15        0.50       17.57     49.26 o 
  -8  -6  15     3444.86     3234.43    117.48 o 
  -7  -6  15       30.61       -7.59     33.98 o 
  -6  -6  15     9583.15     9031.16    158.99 o 
  -5  -6  15     2431.61     2158.23     63.07 o 
  -4  -6  15     6427.65     6186.92    116.34 o 
  -3  -6  15     7764.34     7101.60    184.26 o 
  -2  -6  15     7485.62     7729.53    196.61 o 
  -1  -6  15     4580.07     4280.37    129.54 o 
   0  -6  15     5277.03     5478.81    158.74 o 
   1  -6  15    12354.82    12201.13    393.14 o 
   2  -6  15      908.79      994.71     51.04 o 
   3  -6  15     6739.68     6402.96    201.73 o 
   4  -6  15      136.10      106.12     44.90 o 
   5  -6  15     2144.06     2168.89    113.65 o 
   6  -6  15        2.31      -10.79     55.99 o 
   7  -6  15     1114.81     1033.44    149.34 o 
   8  -6  15       81.21       45.31     93.45 o 
 -11  -5  15       38.88       75.39     76.66 o 
 -10  -5  15     1019.57     1101.06     71.92 o 
  -9  -5  15       15.70      -10.97     41.84 o 
  -8  -5  15     3699.93     3601.96    103.24 o 
  -7  -5  15       78.37       66.53     35.31 o 
  -6  -5  15     9287.43     8755.81    152.59 o 
  -5  -5  15      441.94      455.34     34.01 o 
  -4  -5  15    11482.23    11376.60    185.72 o 
  -3  -5  15     3590.58     3418.84     90.23 o 
  -2  -5  15    12889.55    12523.61    294.62 o 
  -1  -5  15     9792.73     9056.91    218.11 o 
   0  -5  15     6333.88     6128.61    164.17 o 
   1  -5  15    14562.01    14056.96    214.75 o 
   2  -5  15     4408.73     4412.11     99.74 o 
   3  -5  15     7420.01     7385.19    159.23 o 
   4  -5  15      363.67      299.68     43.66 o 
   5  -5  15     5050.70     4938.53    128.22 o 
   6  -5  15       11.03       34.42     48.48 o 
   7  -5  15     1901.90     1670.17    147.53 o 
   8  -5  15      168.13      220.74     77.32 o 
   9  -5  15      367.83      304.95     94.02 o 
 -11  -4  15       12.10       29.22     97.51 o 
 -10  -4  15      781.21      789.69     64.20 o 
  -9  -4  15       19.12      -46.17     46.17 o 
  -8  -4  15     1934.69     1853.31     73.67 o 
  -7  -4  15      872.47      934.72     49.80 o 
  -6  -4  15     4502.84     4437.33     97.44 o 
  -5  -4  15      269.76      260.82     28.79 o 
  -4  -4  15     9246.07     9107.36    161.63 o 
  -3  -4  15     7458.20     7001.17    128.66 o 
  -2  -4  15    11985.81    11778.43    229.70 o 
  -1  -4  15     9029.14     8369.82    163.68 o 
   0  -4  15     8042.71     8184.58    127.87 o 
   1  -4  15    12654.87    12553.92    190.92 o 
   2  -4  15     1397.23     1440.33     44.27 o 
   3  -4  15    11783.85    11257.68    220.68 o 
   4  -4  15      470.95      483.67     43.09 o 
   5  -4  15     7811.82     7677.62    170.40 o 
   6  -4  15        8.33      -41.11     41.11 o 
   7  -4  15     2663.22     2727.17    117.15 o 
   8  -4  15       90.80       74.01     67.58 o 
   9  -4  15      834.14     1100.21    116.30 o 
 -11  -3  15        8.36       -1.71     69.18 o 
 -10  -3  15      226.37      228.34     52.88 o 
  -9  -3  15       26.07       12.25     42.85 o 
  -8  -3  15      413.18      404.83     46.52 o 
  -7  -3  15     1205.81     1153.38     57.32 o 
  -6  -3  15      955.72     1046.11     43.81 o 
  -5  -3  15      452.44      458.58     38.99 o 
  -4  -3  15     5776.88     5627.95    183.87 o 
  -3  -3  15     3817.91     3593.60     74.91 o 
  -2  -3  15     6620.29     6941.40    123.63 o 
  -1  -3  15     7318.62     7330.22    149.23 o 
   0  -3  15     5929.90     6099.00    110.92 o 
   1  -3  15    12170.16    12041.78    199.95 o 
   2  -3  15     4174.12     4062.88     76.43 o 
   3  -3  15    16013.28    15437.44    252.00 o 
   4  -3  15       26.68        9.06     29.30 o 
   5  -3  15     8585.43     8123.22    173.92 o 
   6  -3  15       13.39       -3.52     42.27 o 
   7  -3  15     4686.07     4472.63    122.95 o 
   8  -3  15       93.62       59.73     59.30 o 
   9  -3  15     1285.31     1328.96     97.96 o 
  10  -3  15      123.54      128.32     94.02 o 
 -11  -2  15       10.74       36.67     71.63 o 
 -10  -2  15        0.92      -35.71     50.39 o 
  -9  -2  15        2.73       23.69     42.73 o 
  -8  -2  15       22.93       -1.87     36.30 o 
  -7  -2  15      236.26      199.13     41.73 o 
  -6  -2  15      423.41      444.07     39.56 o 
  -5  -2  15       19.64       45.09     23.30 o 
  -4  -2  15     2451.62     2303.82     58.35 o 
  -3  -2  15     2545.09     2560.52     50.65 o 
  -2  -2  15     3747.61     4073.04     70.09 o 
  -1  -2  15     3029.64     3043.16     62.03 o 
   0  -2  15     1504.95     1580.37     39.06 o 
   1  -2  15     8105.72     8138.91    138.22 o 
   2  -2  15     3232.46     3122.14     95.37 o 
   3  -2  15    10049.46     9414.99    180.16 o 
   4  -2  15      139.40      180.11     27.00 o 
   5  -2  15     4414.18     4207.02     90.92 o 
   6  -2  15       18.65       55.02     38.45 o 
   7  -2  15     5851.69     5616.52    138.61 o 
   8  -2  15      306.25      307.04     56.89 o 
   9  -2  15     1432.99     1390.10     93.95 o 
  10  -2  15       51.28       92.78     69.95 o 
 -11  -1  15       12.45      -39.97     79.20 o 
 -10  -1  15      115.70      187.41     83.79 o 
  -9  -1  15        9.91       23.46     47.56 o 
  -8  -1  15       50.08       33.66     43.75 o 
  -7  -1  15      294.40      351.03     45.58 o 
  -6  -1  15      232.91      272.93     41.91 o 
  -5  -1  15       38.31       53.99     21.22 o 
  -4  -1  15        1.43       17.11     27.59 o 
  -3  -1  15      158.65      184.33     17.86 o 
  -2  -1  15      863.89      899.99     29.92 o 
  -1  -1  15       33.37       73.13     17.08 o 
   0  -1  15     2683.10     3000.89     59.69 o 
   1  -1  15     3672.56     3657.57     84.25 o 
   2  -1  15     3009.94     2923.42     68.66 o 
   3  -1  15     2357.21     2196.99     61.86 o 
   4  -1  15     1376.69     1374.07     51.60 o 
   5  -1  15     3912.28     3735.77     92.13 o 
   6  -1  15        1.64      -20.37     27.95 o 
   7  -1  15     3338.82     3167.45     82.11 o 
   8  -1  15       28.19       64.69     39.38 o 
   9  -1  15     1072.77      991.66     65.53 o 
  10  -1  15       34.64       -2.63     59.05 o 
  11  -1  15      366.85      331.31     78.33 o 
 -11   0  15      165.88      189.16    127.65 o 
 -10   0  15      606.44      593.31     71.88 o 
  -9   0  15       61.46        9.00     48.80 o 
  -8   0  15      445.11      541.40     57.07 o 
  -7   0  15      424.03      493.42     49.64 o 
  -6   0  15     1266.99     1265.51     64.98 o 
  -5   0  15      272.61      250.53     31.47 o 
  -4   0  15     3180.78     3099.09     65.75 o 
  -3   0  15      121.29      125.69     18.38 o 
  -2   0  15     2442.61     2435.51     52.10 o 
  -1   0  15      166.26      221.33     21.56 o 
   0   0  15      203.90      295.20     31.03 o 
   1   0  15       13.67       47.12     10.23 o 
   2   0  15       71.70       75.32     19.07 o 
   3   0  15      156.54      233.32     24.90 o 
   4   0  15      141.72      204.82     28.04 o 
   5   0  15      640.42      645.74     39.13 o 
   6   0  15      172.75      211.53     34.86 o 
   7   0  15      313.43      301.09     35.51 o 
   8   0  15       37.33       55.53     37.35 o 
   9   0  15      297.07      398.76     48.61 o 
  10   0  15       76.35       70.28     54.19 o 
  11   0  15      197.04      242.81     70.59 o 
 -11   1  15      143.75      267.60    127.65 o 
 -10   1  15      838.10      986.77    143.80 o 
  -9   1  15      174.38      148.80     54.04 o 
  -8   1  15     1921.43     1901.74     76.64 o 
  -7   1  15        3.45       -4.46     37.15 o 
  -6   1  15     4042.46     3753.45     97.88 o 
  -5   1  15       77.95       66.60     28.99 o 
  -4   1  15     3670.04     3415.60     83.64 o 
  -3   1  15      443.90      411.74     23.20 o 
  -2   1  15     7362.95     7479.50    127.04 o 
  -1   1  15     1314.23     1319.17     31.13 o 
   0   1  15     3612.45     3936.58     64.05 o 
   1   1  15      849.77     1058.55     32.10 o 
   2   1  15     1789.06     1866.38     50.30 o 
   3   1  15     2520.06     2440.78     73.97 o 
   4   1  15       17.26       46.03     22.21 o 
   5   1  15       16.54       16.19     25.08 o 
   6   1  15      979.07      862.90     45.18 o 
   7   1  15      546.33      562.75     51.91 o 
   8   1  15       62.76       44.72     36.71 o 
   9   1  15       32.21       22.67     45.10 o 
  10   1  15        0.08      -42.63     43.74 o 
  11   1  15       71.67      135.68     67.48 o 
 -10   2  15      762.16      971.96    159.94 o 
  -9   2  15      269.19      311.49     70.55 o 
  -8   2  15     2855.92     2736.10    143.22 o 
  -7   2  15       77.05       73.36     39.63 o 
  -6   2  15     6683.99     6460.77    144.81 o 
  -5   2  15       98.88       63.89     53.03 o 
  -4   2  15    11150.12    10480.52    231.30 o 
  -3   2  15     4763.17     4952.40     91.68 o 
  -2   2  15    13223.51    13775.44    200.08 o 
  -1   2  15     4394.42     4133.88     68.74 o 
   0   2  15    13193.79    13632.14    195.41 o 
   1   2  15     9870.99    10450.15    151.58 o 
   2   2  15    10607.71    10894.35    236.28 o 
   3   2  15     4422.98     4479.81     95.18 o 
   4   2  15     1684.22     1683.82     51.86 o 
   5   2  15     5633.24     5577.36    118.41 o 
   6   2  15      246.74      234.93     36.52 o 
   7   2  15     1988.07     1678.37     85.98 o 
   8   2  15        0.51      -29.92     36.27 o 
   9   2  15      292.85      234.49     41.04 o 
  10   2  15       15.60        3.17     45.04 o 
  11   2  15       20.10      -52.22     52.22 o 
  12   2  15       18.62       26.35     70.64 o 
 -10   3  15      542.40      849.63    115.54 o 
  -9   3  15      279.77      247.36     77.58 o 
  -8   3  15     2698.55     2706.18    124.53 o 
  -7   3  15      620.38      560.03     44.70 o 
  -6   3  15     6970.06     6779.38    172.55 o 
  -5   3  15      121.87      125.36     30.33 o 
  -4   3  15    13423.50    12479.06    237.09 o 
  -3   3  15      943.06      911.10     38.84 o 
  -2   3  15    20545.99    20411.29    313.97 o 
  -1   3  15     3986.58     4001.12     68.56 o 
   0   3  15     8976.70     9225.08    154.46 o 
   1   3  15    19950.48    21191.71    334.90 o 
   2   3  15     6558.31     6895.69    135.57 o 
   3   3  15     5196.99     5036.00    124.01 o 
   4   3  15     5003.61     5080.44    106.26 o 
   5   3  15    10239.52     9756.05    185.71 o 
   6   3  15     1809.58     1817.83     62.36 o 
   7   3  15     2340.18     2270.95     73.32 o 
   8   3  15        9.86        6.78     37.59 o 
   9   3  15     1281.73     1369.31     66.23 o 
  10   3  15       82.23      143.31     49.12 o 
  11   3  15      310.05      281.67     55.91 o 
  12   3  15        3.24       40.22     65.01 o 
 -10   4  15      250.54      363.89    195.32 o 
  -9   4  15      296.12      331.69     82.78 o 
  -8   4  15     2107.73     2296.77    117.66 o 
  -7   4  15      450.61      446.51     47.76 o 
  -6   4  15     6652.12     6269.62    178.34 o 
  -5   4  15       40.58       89.59     33.24 o 
  -4   4  15    11284.67    11037.42    216.91 o 
  -3   4  15      102.69      110.97     31.30 o 
  -2   4  15    20079.18    19123.09    346.64 o 
  -1   4  15     4926.84     4971.02     94.00 o 
   0   4  15    15746.89    15858.79    259.12 o 
   1   4  15     8770.29     8359.33    147.51 o 
   2   4  15    20972.36    21615.04    353.08 o 
   3   4  15    13604.02    13342.49    225.24 o 
   4   4  15     7200.68     7155.38    168.06 o 
   5   4  15    11201.28    10989.50    246.78 o 
   6   4  15      645.42      619.58     38.83 o 
   7   4  15     4777.57     4759.47    110.80 o 
   8   4  15        1.09       10.64     42.77 o 
   9   4  15     1750.21     1683.15     78.72 o 
  10   4  15        2.03        6.04     50.32 o 
  11   4  15      421.92      547.09     60.72 o 
  12   4  15      141.52      209.57     65.49 o 
  -9   5  15      196.73      130.93    105.82 o 
  -8   5  15      982.15      993.68     86.13 o 
  -7   5  15       90.96       96.23     46.74 o 
  -6   5  15     2375.58     2421.82    113.65 o 
  -5   5  15      443.62      454.48     46.69 o 
  -4   5  15     8868.06     8391.00    176.19 o 
  -3   5  15      696.64      787.49     77.03 o 
  -2   5  15    14899.76    14906.32    279.95 o 
  -1   5  15     3818.71     3512.63     87.00 o 
   0   5  15    14838.02    15075.35    254.73 o 
   1   5  15     8108.78     8182.31    147.60 o 
   2   5  15     7381.78     7883.16    142.95 o 
   3   5  15    16368.57    16589.33    277.92 o 
   4   5  15     3354.19     3244.22    119.81 o 
   5   5  15    11991.87    11823.30    269.63 o 
   6   5  15      684.20      598.66     51.31 o 
   7   5  15     5059.02     5321.44    138.83 o 
   8   5  15      125.73       90.48     41.86 o 
   9   5  15     2936.81     2572.19     98.42 o 
  10   5  15       98.65      122.75     55.04 o 
  11   5  15      854.26      838.29     74.90 o 
  12   5  15       82.75      137.48     66.82 o
[truncated: 315,852 more chars]
